# Supplementary material for: Identification of an individualized therapy prognostic signature for head and neck squamous cell carcinoma
Source: BMC Genomics. 2023 Apr 28;24:221. doi: 10.1186/s12864-023-09325-1 (PMC10142243; doi:10.1186/s12864-023-09325-1)
Supplement: Supplementary file 1 — Additional file 1: Supplementary Table 1. A total of 1896 differentially expressed therapeutic response-related genes (TRRGs) in TCGA-HNSC. [file 12864_2023_9325_MOESM1_ESM.csv]

name	logFC	AveExpr	t	P.Value	adj.P.Val	B	v	g
NTRK2	1.742968558	9.256282063	4.139932857	4.16E-05	0.134043103	1.783694358	4.381279971	up
ADAM6	1.720072276	13.70347848	3.936089555	9.61E-05	0.134043103	1.078749371	4.017388439	up
IGJ	1.466064661	9.331385202	3.525573225	0.000466355	0.134043103	-0.240427159	3.331283275	up
DMRTA2	1.372160308	3.279240359	2.96722157	0.003166923	0.170366729	-1.814450209	2.499362458	up
PLA2G2D	1.337556838	3.718911435	3.577805897	0.000384509	0.134043103	-0.080116672	3.415093809	up
FCRL5	1.312211179	4.92872287	3.620745755	0.000327524	0.134043103	0.053328049	3.484757106	up
SOX2	1.27316694	9.032245291	3.484454571	0.000541971	0.134043103	-0.365068335	3.266023925	up
PCDH19	1.264563395	4.912725561	3.223514001	0.001359355	0.150040603	-1.123845705	2.866667205	up
MGC29506	1.251107193	7.082408072	3.290183211	0.001080766	0.146419575	-0.935293624	2.966268521	up
UGT1A6	1.248132961	7.205687668	2.593737627	0.009806725	0.220230238	-2.722528095	2.008476009	up
CD79A	1.245086905	6.4210213	3.349558311	0.000878255	0.137770488	-0.764294083	3.056379469	up
AREG	-1.234186011	9.142944843	-3.941920888	9.38E-05	0.134043103	1.098459283	4.027585284	down
UGT1A7	1.222691243	4.21414148	2.158912598	0.031390519	0.295477164	-3.630694963	1.503201499	up
IL20	-1.202434981	4.024892601	-3.433990879	0.000650431	0.134043103	-0.516155415	3.186798573	down
STAG3	1.197948052	4.887684529	3.261166988	0.001194775	0.147786128	-1.017806302	2.9227139	up
LOR	1.197914748	2.766635426	2.813356257	0.005119731	0.190143518	-2.202761457	2.290752829	up
MS4A1	1.167305182	4.223412332	3.036613845	0.002532986	0.166855394	-1.632851519	2.596367201	up
KRT24	1.148957995	4.819406278	1.980865595	0.04822125	0.343386148	-3.955729468	1.316761536	up
WFDC2	1.146528593	6.828599776	2.252809433	0.024757267	0.277285891	-3.448280639	1.606297302	up
ZNF541	1.137195612	2.979524215	2.945353209	0.003394933	0.171669907	-1.870847219	2.469168745	up
SLC34A2	1.134745594	4.728226906	2.112856777	0.035168992	0.305164586	-3.717395125	1.453840076	up
LRRN1	1.130742189	4.982200897	3.059120157	0.002353861	0.164884737	-1.573091782	2.628219248	up
SOX21	1.120868732	6.375193722	2.773311621	0.005781944	0.193351039	-2.300565809	2.237926144	up
ELF5	1.111376267	4.072092601	2.682116161	0.007587862	0.205735716	-2.518260423	2.119880552	up
LOC96610	1.110127595	13.03248475	3.162201855	0.00167284	0.153898562	-1.294011601	2.776545548	up
FAM3B	1.106208206	5.010878251	2.219680871	0.0269435	0.283193713	-3.513504895	1.56954599	up
AQP5	1.100948325	3.979308072	2.392281079	0.017157756	0.247211154	-3.163368665	1.765539521	up
KIAA1324	1.09525444	6.404828027	3.326642334	0.000951823	0.14263445	-0.830634681	3.021443951	up
TNFRSF17	1.092351943	3.454712332	3.396357575	0.000744153	0.134043103	-0.627476029	3.128337708	up
IL1A	-1.092058392	8.675659417	-3.332357326	0.000932958	0.141878687	-0.814130382	3.03013802	down
IL24	-1.091630007	6.652185874	-2.625798277	0.008942335	0.215684746	-2.649190962	2.048549066	down
MGST1	1.076926374	7.311050673	2.175650841	0.030106641	0.293415844	-3.59873264	1.521337694	up
TRIML2	-1.074960377	2.720565022	-2.865485524	0.004360854	0.183836413	-2.073423696	2.360428451	down
DSCAM	-1.070511636	3.070016816	-2.979990595	0.003040352	0.170366729	-1.781335176	2.517076135	down
HLF	1.066751139	6.449668386	3.278164053	0.001126707	0.147265462	-0.969556217	2.94818883	up
VCAM1	1.064182269	8.141877578	3.676559386	0.000265256	0.134043103	0.229007344	3.576334761	up
KLHDC7B	1.063426225	7.819858969	3.183673627	0.001556161	0.151940983	-1.234772117	2.807945495	up
HS3ST4	1.063049854	2.038458969	3.164846729	0.001658044	0.153898562	-1.286735121	2.780403988	up
MT1L	-1.062201579	5.069166816	-3.807157832	0.000160269	0.134043103	0.64987321	3.795151562	down
NOS2	1.057585182	4.512838789	2.788499709	0.005522161	0.19293373	-2.263629409	2.257890935	up
POU2AF1	1.047866245	7.071609641	3.372533749	0.000809835	0.134996224	-0.69734925	3.091603616	up
FAT3	1.044599672	2.779832287	3.740559541	0.0002076	0.134043103	0.433543086	3.682773665	up
CD19	1.044404145	3.359825785	3.236990151	0.00129818	0.148891763	-1.086028035	2.886665245	up
SOSTDC1	1.042876257	5.326009865	2.324576049	0.02054356	0.259824639	-3.303756098	1.687324285	up
CALML5	1.041118799	9.971169058	2.327523477	0.020384808	0.259302924	-3.297726193	1.690693383	up
KIAA0125	1.031370137	3.841748879	3.254768116	0.001221373	0.147786128	-1.035909365	2.913151523	up
CHIT1	1.031158466	5.447722197	2.277085138	0.023254713	0.271823438	-3.399888068	1.633489012	up
NRCAM	1.028910459	7.229380269	3.335262415	0.000923502	0.141488776	-0.805730517	3.034562161	up
PARM1	1.028177146	7.856595516	4.034678816	6.43E-05	0.134043103	1.415603493	4.191473467	up
C2orf65	1.025130117	3.263191031	2.806606852	0.005226288	0.190143518	-2.219340555	2.281806629	up
LHX1	-1.016318759	2.982857848	-2.94287586	0.003421688	0.172174624	-1.877210946	2.465759642	down
SLC26A9	1.013928687	5.875611659	2.745254615	0.006291089	0.193351039	-2.368287907	2.201274138	up
ROBO2	1.011266538	4.346857848	2.81563019	0.005084277	0.190143518	-2.197167195	2.293770754	up
CYP26A1	1.008819811	3.279963453	2.166680514	0.030788949	0.294906633	-3.615891812	1.51160514	up
ELN	1.006813115	7.89360583	3.028712864	0.002598779	0.166855394	-1.653730625	2.585230644	up
MYO3A	1.00510694	3.270737892	2.294541094	0.022223963	0.266781353	-3.364778022	1.653178486	up
UGT1A9	1.004763758	3.550106502	2.256288818	0.024536858	0.276422155	-3.441375674	1.610181057	up
SULT1E1	1.004297592	4.336452466	2.582017635	0.010140893	0.221284412	-2.749119579	1.993923801	up
ADAM23	1.003715741	7.334611659	2.919111358	0.003688292	0.176448731	-1.937995785	2.433174755	up
ALDH3A1	0.999631358	10.08386883	2.485286619	0.013310832	0.233694176	-2.964139505	1.875794795	up
ABCA13	0.999430097	7.59179843	2.579332587	0.010218869	0.22187538	-2.755195284	1.990597187	up
ATP13A5	0.992889844	2.591306054	2.391033729	0.017215397	0.247211154	-3.165990493	1.76408295	up
KIAA2022	0.991884006	2.639691704	3.065043394	0.002308693	0.164574524	-1.557294152	2.636633853	up
FLG2	0.987796203	3.393441928	2.131889718	0.033562714	0.301972609	-3.681787135	1.47414293	up
TCP11	0.984814847	2.483060314	2.675490063	0.007737027	0.207152198	-2.533804276	2.111425898	up
C1orf110	0.978468737	3.973184978	2.026085458	0.043351776	0.331609363	-3.875771922	1.362993102	up
RNF212	0.978282333	4.061702242	2.508277723	0.012486701	0.232202882	-2.913753826	1.903552271	up
CHST9	0.9778773	2.798890583	2.275148274	0.02337161	0.271823438	-3.403767679	1.631311373	up
LOC440173	-0.971428479	5.301158072	-2.265574204	0.023956986	0.274462574	-3.422897643	1.620567813	down
EREG	-0.970116922	7.743478475	-2.103508163	0.035981786	0.306910422	-3.734770723	1.443917279	down
PLAC8	0.961810161	6.357882287	2.643706829	0.00848981	0.212682941	-2.607847176	2.071102022	up
SMC1B	0.959020511	2.718764574	2.327149761	0.020404877	0.259302924	-3.298491159	1.690266022	up
PNLDC1	0.958112008	2.922524664	2.21158216	0.027502727	0.285599895	-3.529306429	1.560624236	up
INSM1	0.950560769	1.871380045	3.658397703	0.000284179	0.134043103	0.171565691	3.546407982	up
PTH2R	0.949825143	2.755038341	2.205916739	0.02789988	0.286265491	-3.540326823	1.55439767	up
PTGER3	0.949556689	5.360543722	3.538138239	0.000445296	0.134043103	-0.202065297	3.351351413	up
MFAP4	0.944705277	7.999815695	3.214813223	0.001400258	0.150928673	-1.148182844	2.853791923	up
CNR1	0.943253606	2.838490807	3.556606008	0.000415954	0.134043103	-0.145449343	3.380954282	up
CACNA1D	0.942599285	3.175683857	3.796325977	0.000167201	0.134043103	0.61444636	3.776761658	up
DARC	0.94184962	6.586549327	2.84423985	0.00465685	0.187751387	-2.126411579	2.331907781	up
NEFH	0.931548121	4.309457175	2.634809621	0.008711997	0.214354505	-2.628421246	2.059882287	up
SFRP4	0.9297414	7.386837444	2.04856512	0.041090452	0.323515219	-3.835365556	1.386259086	up
C11orf92	0.929601395	4.423805605	2.438906328	0.015121495	0.243676843	-3.0644136	1.820405262	up
SERPINB12	0.926090588	2.936421749	2.54457966	0.011277538	0.227434039	-2.833281972	1.947785708	up
EPHX3	0.924833984	6.861673543	2.064498276	0.039549076	0.317574557	-3.806461923	1.402863656	up
KCNS1	0.92465866	4.219206502	2.13360967	0.033420711	0.301740197	-3.678553964	1.475984312	up
ASPRV1	0.920931745	7.655380269	2.316263891	0.020997107	0.262307402	-3.320721208	1.67784054	up
HIF3A	0.919323862	2.975901345	2.89545528	0.003972371	0.177127878	-1.998034192	2.400950223	up
KCNK10	-0.917970524	5.596271749	-2.488810576	0.013181463	0.232687386	-2.956445834	1.880036394	down
NT5E	-0.915004751	9.378919955	-3.480619952	0.000549578	0.134043103	-0.376621932	3.259970279	down
ZYG11A	0.914542571	3.661627578	2.534776568	0.01159333	0.227709422	-2.855123221	1.935791807	up
PRND	0.910713606	2.718471749	3.264511176	0.001181089	0.147786128	-1.008331843	2.927717529	up
LOC100216001	-0.908755542	4.113103587	-3.175290185	0.001600792	0.153571328	-1.257946944	2.795665036	down
SMPDL3B	0.908138491	5.456008744	3.46538774	0.000580794	0.134043103	-0.422397908	3.235977843	up
C4orf19	0.907999692	4.610983857	2.506955248	0.012532848	0.232233106	-2.916664258	1.90195023	up
GAL	-0.902036113	3.971052691	-2.418196144	0.015998019	0.245875237	-3.108596831	1.795933784	down
DCHS2	0.90058478	3.502456054	3.188384089	0.001531591	0.151940983	-1.221725232	2.814857214	up
CES3	0.899605902	4.582061659	3.226352227	0.001346253	0.149397692	-1.115893335	2.870873332	up
C10orf81	0.894063802	3.58943565	2.187711022	0.029209887	0.29124768	-3.575553838	1.534470129	up
LRRC16B	0.890213333	4.548384305	3.879750454	0.000120359	0.134043103	0.889714805	3.919520187	up
BMP3	0.886607645	2.401702691	2.425073255	0.01570211	0.245105134	-3.093965733	1.804041981	up
METTL7A	0.885372117	8.563075112	3.899336172	0.000111324	0.134043103	0.955144517	3.953409857	up
RERG	0.884948335	4.614423318	3.624970366	0.000322368	0.134043103	0.066537491	3.491648088	up
SYCP2	0.884740417	4.997329372	2.429583527	0.015510675	0.244290493	-3.084348194	1.809369312	up
SELP	0.88441793	5.66011435	2.802355624	0.005294433	0.19032914	-2.229763532	2.27618054	up
CSF3	-0.883746443	5.900329372	-2.327244236	0.020399802	0.259302924	-3.298297788	1.690374053	down
MFSD4	0.881546215	5.665161211	2.492901335	0.013032685	0.232233106	-2.947501442	1.884966088	up
PAEP	-0.878633477	3.444843946	-2.414315322	0.016167166	0.246272906	-3.116835495	1.791366105	down
COL21A1	0.87609449	5.334507399	2.56617879	0.010608654	0.222467489	-2.784871233	1.974339704	up
CXCR5	0.872224572	3.744409417	3.147093482	0.001759724	0.159150386	-1.335466258	2.754555397	up
GJB6	-0.870766438	11.58373296	-2.235013396	0.025911703	0.280023911	-3.483435025	1.586504036	down
IGSF10	0.8699311	4.563791928	2.506316536	0.012555189	0.232233106	-2.918069367	1.901176733	up
TREM1	-0.868955145	6.563680269	-3.13814468	0.00181313	0.159846177	-1.359931069	2.741571014	down
BTNL9	0.865272693	4.801983857	2.572388071	0.010423031	0.221937544	-2.770880921	1.982005957	up
CA2	-0.864986076	10.19282489	-2.996309426	0.002885335	0.170366729	-1.738816166	2.53980378	down
SPIB	0.864665138	4.22300852	2.450706241	0.014641297	0.240854035	-3.039076039	1.834420438	up
PDE6B	0.864608067	4.013185426	3.188390432	0.001531558	0.151940983	-1.221707651	2.814866527	up
TNXB	0.862566131	7.378218161	3.241708099	0.001277372	0.147786128	-1.072752836	2.893682631	up
LGALS2	0.862213557	4.238439238	3.136912476	0.0018206	0.159846177	-1.363294555	2.739785494	up
CYP2E1	0.860641499	4.845095964	2.658570459	0.008129947	0.210978652	-2.573326858	2.089912287	up
DKK1	-0.859800392	7.019397982	-2.261135378	0.024232686	0.275164292	-3.431740188	1.615598448	down
GALNT5	0.85928621	6.353638789	2.637524005	0.008643665	0.214316962	-2.622151556	2.063302067	up
MOXD1	0.85680136	8.082775336	2.92154042	0.003660196	0.176448731	-1.931804395	2.436495603	up
WNK2	0.856351119	7.042596188	1.988381154	0.047381356	0.341621029	-3.942563072	1.324392515	up
F5	0.856196113	5.346249103	3.480181641	0.000550454	0.134043103	-0.37794179	3.259278675	up
SLC26A1	0.855436669	3.611354933	5.187741864	3.24E-07	0.006650406	5.912091643	6.489540821	up
CLIC6	0.855336505	6.167907399	2.813503396	0.00511743	0.190143518	-2.202399602	2.29094805	up
WNK3	0.853334763	2.704981614	3.04824386	0.002438918	0.166855394	-1.602023592	2.612802724	up
UBD	0.853242303	8.794113453	2.460902249	0.014237285	0.239191046	-3.017086924	1.846572825	up
FAM151A	0.852059553	2.390020852	3.183335431	0.001557939	0.151940983	-1.235708135	2.807449578	up
CADPS2	0.851525093	7.381100448	4.21037003	3.09E-05	0.134043103	2.034880117	4.510572965	up
SAMD12	0.848430405	7.330551794	2.533679936	0.011629141	0.227811327	-2.857561435	1.934452352	up
SEMA3A	-0.848344507	6.362441928	-3.042496179	0.002484999	0.166855394	-1.617273151	2.604673734	down
FKBP6	0.847264388	2.048013229	3.309766301	0.001009619	0.144947394	-0.87921445	2.995842499	up
COMP	0.846485957	6.671502242	1.992619273	0.046913195	0.34093023	-3.935116819	1.328704985	up
SELE	0.844902502	6.735941031	2.550528996	0.011089647	0.226537765	-2.819987079	1.955082276	up
EPHA10	0.84465177	3.516462108	3.184091088	0.001553969	0.151940983	-1.233616587	2.808557704	up
SLC44A4	0.844324368	5.066078027	2.219008482	0.026989551	0.283193713	-3.51481895	1.568804332	up
DLX6	0.843519752	4.6615713	2.861702541	0.004412273	0.184633445	-2.082886362	2.355337622	up
ZNF711	0.840882904	5.921216368	3.103528888	0.002034095	0.161263553	-1.453941309	2.691628869	up
ZNF662	0.835863207	4.838749103	3.677275732	0.000264535	0.134043103	0.231278449	3.577517676	up
L3MBTL4	0.83554623	5.287044843	2.695985483	0.007283985	0.203336952	-2.485604983	2.137630932	up
LOC730101	0.835453105	5.634425112	2.795995113	0.005397893	0.191102914	-2.24532959	2.26777576	up
SLC6A2	-0.834934172	5.341948206	-2.240252934	0.025567057	0.2797901	-3.473113054	1.592319265	down
CA9	-0.834638089	8.412422197	-2.072484554	0.038795192	0.315879728	-3.791891892	1.411222099	down
MEI1	0.832034584	5.591034753	2.743208358	0.006329761	0.193351039	-2.373201081	2.198612657	up
CHDH	0.831791229	4.675117265	2.740485736	0.006381549	0.193351039	-2.379732777	2.195073905	up
PRSS12	0.826674753	7.447254484	2.757932323	0.006056215	0.193351039	-2.337769405	2.217798742	up
CSF2	-0.826090504	4.402076682	-2.426602238	0.015636981	0.245105134	-3.090707331	1.805847089	down
CELSR3	0.825828345	7.320979372	3.433735024	0.00065103	0.134043103	-0.516916149	3.186399326	up
AFF2	0.825382839	4.340886771	2.53939171	0.011443692	0.227618851	-2.844850872	1.941433835	up
PCLO	0.825348712	5.763634978	2.173755857	0.030249682	0.293490539	-3.602363289	1.51927918	up
POF1B	0.825133512	8.5954287	2.206551658	0.027855126	0.286265491	-3.539093149	1.555094877	up
PTN	0.825005654	7.134599776	2.389064133	0.017306762	0.247614956	-3.170127715	1.761784184	up
RANBP17	0.822280596	3.28749417	2.617556926	0.009157753	0.216755005	-2.668125778	2.038211058	up
LRRC4	0.821732882	7.301420852	2.426064447	0.015659862	0.245105134	-3.09185364	1.805212076	up
FRAS1	0.820614118	6.97268296	2.809662814	0.005177795	0.190143518	-2.211838695	2.285855115	up
LOC255167	0.820201037	2.468150448	2.953703417	0.003306156	0.171333262	-1.849359731	2.480676606	up
FRZB	0.816999181	5.59528139	3.121740965	0.001914925	0.161263553	-1.40460439	2.717848168	up
CYP4X1	0.816769695	5.97568991	2.221923127	0.026790421	0.282822419	-3.509120029	1.572020464	up
MGAT3	0.816242139	6.001285426	2.785553651	0.00557171	0.19293373	-2.270809192	2.254011525	up
B3GALT5	0.815514465	2.230715471	2.601432188	0.009592721	0.218838079	-2.705006593	2.018058186	up
IL8	-0.81500558	9.890274439	-2.659308003	0.008112452	0.210978652	-2.571609071	2.090847837	down
FAT4	0.814958694	6.386205605	3.396016403	0.000745058	0.134043103	-0.628479934	3.12781015	up
BLK	0.81454272	3.269697982	2.597687362	0.009696346	0.219962412	-2.713540309	2.013391897	up
PENK	0.811739414	3.238091704	2.482552795	0.013411969	0.233694176	-2.970100838	1.872507462	up
SLITRK5	0.811548622	2.455471749	2.517267153	0.012177005	0.230730928	-2.893930963	1.914459502	up
HMCN1	0.811124805	7.901165022	2.862581186	0.004400281	0.184633445	-2.080689609	2.356519549	up
ANGPT1	0.810081147	5.128360314	3.504605571	0.000503586	0.134043103	-0.30415727	3.297926462	up
EPHA7	0.80685445	2.901422197	2.183153647	0.02954601	0.291916839	-3.584327492	1.529501163	up
SYBU	0.802566682	6.556550224	3.034208196	0.002552855	0.166855394	-1.639214178	2.592973909	up
ZNF831	0.799243599	4.303936547	3.028477119	0.002600766	0.166855394	-1.654352806	2.584898719	up
FCRL2	0.797684711	2.04651278	3.045210819	0.002463137	0.166855394	-1.610074179	2.608511519	up
C11orf16	0.795889293	1.376261883	2.986677954	0.002975928	0.170366729	-1.763937995	2.526377637	up
ALDH1A1	0.793081549	8.25763991	1.999983517	0.046108998	0.338829923	-3.92214109	1.336214318	up
CACNB4	0.792746116	3.50575852	2.903081917	0.003878678	0.176890425	-1.978729172	2.411316229	up
GOLGA7B	-0.791186736	8.502842152	-2.544669614	0.011274676	0.227434039	-2.833081177	1.947895933	down
C21orf88	0.790625475	1.66796861	2.739819274	0.006394284	0.193351039	-2.381330698	2.194208092	up
LOC254559	0.788310191	5.903369058	2.369075612	0.018258386	0.251068099	-3.211926996	1.738537607	up
KIAA1211	0.788007694	4.682856054	3.466245438	0.000578993	0.134043103	-0.419825369	3.237326503	up
SOX2OT	0.787912211	3.433908744	2.714964136	0.00688592	0.197643687	-2.440656448	2.162038035	up
HUNK	0.786975572	5.650789013	3.327850778	0.000947804	0.14263445	-0.827147056	3.023281302	up
FAM107A	0.784854793	5.526879372	3.013388009	0.002730882	0.167358203	-1.694079905	2.563697138	up
PNOC	0.784696654	3.077380493	2.982381443	0.003017174	0.170366729	-1.775119662	2.520399647	up
OXGR1	0.784342889	3.164518161	2.496132516	0.012916226	0.232233106	-2.940426439	1.888864378	up
SP9	0.781573001	1.79924148	3.067068725	0.002293432	0.164225354	-1.551885782	2.639514092	up
IL34	0.779390032	6.223517937	3.256964106	0.001212184	0.147786128	-1.029700485	2.916431441	up
DLGAP1	0.778573765	2.541393049	2.697341591	0.007254869	0.203100551	-2.482403299	2.139370416	up
CBLN2	0.778505778	2.484613229	2.126511696	0.03401008	0.302937177	-3.691880312	1.468392353	up
HOXB4	0.778011651	4.140954036	2.778042544	0.005699863	0.193351039	-2.289081336	2.24413562	up
EPYC	0.777671809	1.921804036	2.514111342	0.01228494	0.230730928	-2.900897762	1.910626963	up
MACROD2	0.777458863	3.767960538	3.01530424	0.002714033	0.167324624	-1.689045299	2.566384857	up
NRXN3	0.777389268	3.729338117	2.579065383	0.010226658	0.22187538	-2.755799578	1.990266286	up
RHBDL3	0.775879906	4.382009193	2.751352058	0.006177117	0.193351039	-2.353626692	2.209214203	up
CXCL9	0.773922413	9.892036323	2.049405257	0.04100792	0.323059322	-3.833846978	1.387132261	up
KIAA0319	0.773800923	2.985975785	2.552409401	0.011030844	0.225905151	-2.815778715	1.957391275	up
LOC541473	0.773646806	3.416733408	2.959305283	0.003247794	0.170366729	-1.834911883	2.488411578	up
PNMAL2	0.773384125	4.904065471	3.532468501	0.000454686	0.134043103	-0.219391272	3.342288712	up
IL17REL	0.772622954	1.688340359	2.484621797	0.013335364	0.233694176	-2.96558979	1.87499511	up
SH3TC2	-0.77037589	5.811010538	-3.482554301	0.000545729	0.134043103	-0.370795289	3.263023314	down
CADM1	0.769838655	7.459582287	3.167105012	0.001645506	0.153898562	-1.280517635	2.783700543	up
RORB	0.769189278	2.60259148	2.61919909	0.009114462	0.216755005	-2.664357431	2.040268956	up
LYZ	0.768462581	11.37276749	2.573819352	0.010380657	0.221937544	-2.767651422	1.983775142	up
RGS20	-0.768392892	7.012704036	-2.820314284	0.005011947	0.190143518	-2.18562984	2.299993554	down
BARX2	-0.768276153	8.512454484	-2.389908354	0.017267548	0.247385045	-3.168354798	1.762769317	down
LSAMP	0.768144259	5.003436547	2.948065899	0.003365857	0.171669907	-1.863873074	2.47290436	up
KIF12	-0.765644363	4.02311278	-2.608620267	0.009396588	0.216755005	-2.688593088	2.027029808	down
SH2D5	-0.765427024	7.238901345	-2.235083883	0.02590704	0.280023911	-3.483296322	1.586582199	down
LY75	0.765158014	8.765625112	3.211872173	0.00141434	0.150928673	-1.156395198	2.849446244	up
SLIT2	0.764220491	5.64010852	2.505166363	0.01259551	0.232233106	-2.920598771	1.89978423	up
AMY1A	0.762866096	2.220863901	2.239975296	0.025585219	0.2797901	-3.473660596	1.592010863	up
C1orf51	0.762865192	6.31973565	3.184461447	0.001552026	0.151940983	-1.232591315	2.809100892	up
TACR1	0.76271512	3.207589013	2.741657625	0.006359211	0.193351039	-2.376922126	2.196596735	up
GRIN2A	0.759514976	3.145427354	2.152429345	0.031900321	0.296473289	-3.643010191	1.496204945	up
BCMO1	0.756637265	3.135094395	2.584468607	0.01007018	0.220843315	-2.743568202	1.996962782	up
LMX1B	-0.756579315	5.009717713	-2.13158667	0.033587788	0.301972609	-3.682356542	1.473818601	down
TMEM200C	0.756282467	2.134799776	3.056751284	0.002372151	0.164884737	-1.579401548	2.624857707	up
GDF5	0.756041449	2.283178475	3.060212555	0.00234547	0.164884737	-1.570180483	2.629770123	up
SCNN1B	0.754536615	7.161406502	2.021890444	0.043785247	0.332251016	-3.883263948	1.358672197	up
EGLN3	-0.754439206	9.75628565	-2.97205636	0.003118443	0.170366729	-1.801927727	2.506062226	down
LGR5	0.753547967	5.153668161	2.131385924	0.033604406	0.301972609	-3.682733685	1.473603778	up
CDA	-0.752200963	8.33109148	-2.238752624	0.025665335	0.2797901	-3.476071096	1.590653058	down
VEGFC	-0.749618372	8.04957287	-2.75279437	0.006150431	0.193351039	-2.350154092	2.211094428	down
COL29A1	0.749412653	2.494709641	2.616464051	0.009186666	0.216755005	-2.670632381	2.036842072	up
IRF4	0.748862705	6.505704933	3.009851004	0.002762233	0.168057807	-1.703364817	2.558739747	up
VSIG2	0.748021569	3.382863901	2.085707089	0.037573951	0.311548148	-3.767647891	1.425113136	up
PBX1	0.747774053	8.869770179	2.835961262	0.004777046	0.18948769	-2.146956312	2.320840553	up
MT2A	-0.746924785	12.62332511	-2.979684027	0.003043336	0.170366729	-1.78213182	2.516650131	down
FGFBP1	-0.744295259	12.11020493	-2.556139773	0.01091501	0.225437791	-2.807421223	1.961975845	down
SVIP	0.743864651	5.744952915	2.980784119	0.003032641	0.170366729	-1.779272772	2.518178971	up
ZBTB7C	0.742916659	8.564285874	2.371819736	0.018125078	0.250610249	-3.2062088	1.741720115	up
NKX2-3	0.742565947	2.527649776	2.043164793	0.041624337	0.325046648	-3.845112295	1.380652671	up
GFRA3	0.74212341	3.16945	2.531811179	0.011690394	0.228433211	-2.861714012	1.932170847	up
LAX1	0.741849635	4.835342825	2.766331306	0.005905005	0.193351039	-2.317476355	2.228779706	up
TTC28	0.74128963	7.640139013	3.850593863	0.000135104	0.134043103	0.792877877	3.869333076	up
COL9A2	0.740923519	7.323259865	2.831817789	0.004838257	0.189922402	-2.15721745	2.315311067	up
TSPYL3	0.740781584	2.896175336	3.526307672	0.000465099	0.134043103	-0.238188366	3.332454669	up
KAL1	0.740480874	7.292187444	3.142486627	0.001787034	0.159512184	-1.348069055	2.747867252	up
CXCR2P1	0.740159896	3.923858072	2.179989837	0.029781311	0.292549528	-3.590407813	1.526056192	up
ARNT2	0.739712415	6.862942152	2.808991425	0.005188414	0.190143518	-2.213487511	2.284965369	up
DERL3	0.739654063	7.636094395	2.535690673	0.011563554	0.227618851	-2.85309005	1.936908666	up
RPSAP52	-0.739485252	3.649176682	-2.408451454	0.016425736	0.246272906	-3.129259618	1.784475159	down
ZMAT1	0.738793999	4.327930717	2.748864905	0.006223379	0.193351039	-2.359610798	2.205973747	up
FAM189A1	0.738062477	2.749478924	2.766926972	0.005894412	0.193351039	-2.316034892	2.229559501	up
CXCL12	0.736504001	8.668306502	2.857166232	0.004474658	0.18483849	-2.094217563	2.349240149	up
BCL8	-0.736344249	1.980642825	-2.756402254	0.006084135	0.193351039	-2.341459857	2.215801173	down
THSD7B	0.734556744	2.947315247	2.214521185	0.027298633	0.284632266	-3.523578561	1.563859103	up
DPT	0.734061951	7.209404484	2.454806333	0.01447763	0.240279496	-3.030244267	1.839302537	up
FOSL1	-0.733765182	10.49465247	-3.385379633	0.000773777	0.134043103	-0.659731072	3.111384296	down
ADRA2A	0.733717697	5.597278027	2.286948987	0.022667264	0.269460873	-3.380080509	1.644600899	up
CYP27A1	0.733051075	7.603724888	2.877290935	0.004203878	0.181314298	-2.043816781	2.376349945	up
XCR1	0.73296205	2.26078722	3.09510723	0.002091478	0.161263553	-1.476662759	2.679546766	up
UPB1	0.732892584	2.205368834	2.625314626	0.00895485	0.215684746	-2.650303757	2.047941663	up
C5orf20	0.732330956	4.039998879	2.873484471	0.004253921	0.181565489	-2.053375811	2.371210569	up
ANKRD56	0.732150911	6.350668834	2.845170302	0.004643514	0.187660109	-2.124098907	2.333153274	up
NBEA	0.730773785	4.655590359	2.653435455	0.008252691	0.211256551	-2.58527387	2.083404396	up
KCNA3	0.730540586	3.561928924	2.695609868	0.007292069	0.203336952	-2.486491512	2.137149252	up
NIPAL4	-0.73034281	9.720932511	-2.149862192	0.032104145	0.297292784	-3.647876609	1.493438888	down
KCNH8	0.730258888	1.960997085	2.648075813	0.008382578	0.212682941	-2.597719738	2.076622421	up
TEX15	0.728476386	1.862365471	1.978703616	0.048465172	0.344268145	-3.95950795	1.314570245	up
CXCL13	0.728353095	8.143256278	2.430106956	0.015488592	0.244290493	-3.083230931	1.809988058	up
FADS2	0.728348498	9.726889462	3.096077826	0.002084789	0.161263553	-1.474047112	2.680937865	up
GSTM2	0.728110628	8.100943498	2.122544178	0.034343384	0.303282195	-3.699310357	1.464156919	up
BEST2	0.72745928	2.33963722	2.238179499	0.025702965	0.2797901	-3.477200572	1.590016781	up
GLS2	0.726310494	5.490937444	2.193315326	0.028801079	0.289319742	-3.564740194	1.540591239	up
IPW	0.726042189	5.974778251	2.768545582	0.005865714	0.193351039	-2.31211648	2.231679122	up
CRB2	0.725684934	2.329699103	2.375952435	0.017925927	0.250357525	-3.197584952	1.746518371	up
COL15A1	0.725610603	9.772590135	3.495948128	0.000519755	0.134043103	-0.330366872	3.284201596	up
MCF2L	0.724422105	7.64501009	3.293071357	0.001069988	0.146419575	-0.927042786	2.970621078	up
BEND5	0.72333313	3.412265247	2.792590641	0.005454019	0.191949894	-2.253647368	2.263283365	up
WDFY4	0.72298414	6.762452242	2.752075074	0.006163726	0.193351039	-2.351886133	2.210156642	up
SCUBE2	0.722864711	5.44354843	2.621874969	0.009044312	0.216704978	-2.658212082	2.043624446	up
LRRC15	0.721893016	8.475609417	2.055764562	0.040387765	0.320634496	-3.82233252	1.393750183	up
ZDHHC15	0.721836471	2.792718161	2.840983883	0.004703791	0.187913164	-2.134498681	2.327551956	up
HOOK1	0.721264209	9.102338789	3.728149303	0.000217763	0.134043103	0.393624301	3.662014956	up
RPRM	0.720583946	3.187120628	2.221569967	0.026814481	0.282822419	-3.509810941	1.571630604	up
LOC100131551	-0.720522904	2.982680493	-3.358328793	0.000851526	0.136576721	-0.738790065	3.069802297	down
RAB39B	0.720273591	3.403784978	3.38565423	0.000773023	0.134043103	-0.658925463	3.111807808	up
C19orf46	0.719128637	3.270743498	2.171312794	0.030434959	0.294358005	-3.607039456	1.516627273	up
KSR2	0.717058595	3.001043498	2.886173186	0.00408918	0.178618865	-2.021463909	2.388363766	up
CTTNBP2	0.716657374	4.596158744	2.194611513	0.028707235	0.288989477	-3.562235323	1.54200863	up
GCNT2	0.716578412	6.202928027	2.612259239	0.009298671	0.216755005	-2.680267044	2.031579133	up
F3	-0.716480735	11.28958789	-2.791436559	0.005473165	0.191949894	-2.256464799	2.261761482	down
PIK3R3	0.716085197	8.84831278	4.210861581	3.08E-05	0.134043103	2.036646663	4.511481632	up
TMEM92	-0.71579312	6.015328251	-2.848185724	0.004600532	0.187398662	-2.116598979	2.337191927	down
TMEM150C	0.715700392	5.390479821	2.82971816	0.004869545	0.190060396	-2.162411592	2.312511576	up
MORN3	0.715400124	3.448790359	2.959364688	0.00324718	0.170366729	-1.834758528	2.488493668	up
ATP10B	0.715337687	7.300284081	2.15279857	0.031871098	0.296473289	-3.642309803	1.49660298	up
PDE10A	0.714963554	5.521623318	3.416591892	0.000692302	0.134043103	-0.567766017	3.159704369	up
L1CAM	-0.713260988	6.947639462	-2.331143249	0.020191311	0.258983187	-3.290310618	1.69483548	down
FOXE1	0.712723058	9.599954709	2.503633941	0.01264941	0.232233106	-2.92396705	1.897929718	up
AADACL2	0.712682705	2.350362108	1.96726021	0.049773636	0.345453937	-3.979440157	1.303000634	up
KCNJ10	0.711797543	2.5738213	2.720884274	0.006765824	0.196839358	-2.426573165	2.169679326	up
SPOCK2	0.711066786	8.940978027	3.024479113	0.002634676	0.166941862	-1.664897344	2.579272792	up
TM4SF19	-0.708761936	7.380626009	-2.299115423	0.021960538	0.26520579	-3.355534256	1.658357027	down
GVIN1	0.70864271	5.251791928	2.834951617	0.004791896	0.18948769	-2.149457985	2.319492579	up
LGI2	0.704576361	5.023259193	2.552678282	0.011022458	0.225905151	-2.815176711	1.957721551	up
HTR7	-0.703193964	6.815753363	-2.242023195	0.025451515	0.279687492	-3.469620286	1.594286358	down
NKPD1	0.702891859	5.983553587	2.819246407	0.005028354	0.190143518	-2.188261742	2.298574155	up
CD5	0.702480963	6.546773991	2.791089153	0.00547894	0.191949894	-2.257312694	2.261303457	up
SLC13A2	0.70226684	1.551970628	2.387194905	0.017393865	0.247639422	-3.174051047	1.759603908	up
ASPN	0.701636624	8.5124713	2.380852021	0.017692315	0.248821249	-3.187341905	1.75221534	up
GLB1L3	-0.701584006	2.208812556	-2.473064944	0.013768275	0.235378557	-2.990740537	1.861120473	down
RASSF9	0.700286279	6.195930269	2.440757624	0.015045248	0.243168759	-3.060446225	1.822600645	up
CPLX3	0.69985518	1.370611211	2.804820571	0.005254824	0.190143518	-2.22372193	2.279441829	up
CD27	0.699356198	6.83247713	2.675000229	0.007748158	0.207152198	-2.534951883	2.110801546	up
ADAMTSL1	0.698946706	5.144318386	2.959390905	0.003246909	0.170366729	-1.83469085	2.488529895	up
PHYHD1	0.698945282	6.082666143	1.988144498	0.047407614	0.341621029	-3.942978412	1.324151904	up
CCDC8	0.698287158	7.260047982	2.27544788	0.023353494	0.271823438	-3.403167767	1.631648131	up
TMEM139	0.697946821	3.170513229	2.350149683	0.01920148	0.256477798	-3.251189467	1.716665305	up
LTA	0.697911665	3.625836996	3.279834532	0.001120216	0.147265462	-0.964801348	2.950698381	up
KIAA1683	0.697810032	4.395266592	3.010680884	0.002754847	0.168057807	-1.701187252	2.559902466	up
FNDC1	0.697077637	8.143633632	2.181038929	0.029703108	0.292545907	-3.588392584	1.527198099	up
MIAT	0.696956034	7.356092601	2.994037881	0.00290647	0.170366729	-1.744748022	2.536634122	up
FGF2	0.696939111	6.090140359	2.860930807	0.00442283	0.184633445	-2.084815287	2.354299748	up
KCNH1	0.696608915	3.413238117	2.297737691	0.02203959	0.265379933	-3.358320253	1.656796487	up
CCKAR	0.696285088	1.40120426	2.732184538	0.006541817	0.19526995	-2.399609171	2.184301623	up
C18orf1	0.695316103	7.69255	3.425937263	0.00066951	0.134043103	-0.540075577	3.174243138	up
ANKRD35	0.694396416	7.240029596	2.496450866	0.012904802	0.232233106	-2.939728899	1.889248668	up
COL6A6	0.694140397	3.806693049	2.383845906	0.017550888	0.248821249	-3.181072811	1.75570091	up
GJB2	-0.692739245	13.67106749	-2.242141283	0.025443824	0.279687492	-3.469387199	1.594417618	down
ECEL1	0.6922758	3.477578924	2.509244446	0.012453064	0.231787314	-2.911625372	1.904723774	up
FLJ40330	0.69127453	3.882184305	2.420055388	0.015917538	0.245875237	-3.104645258	1.798124099	up
ITGBL1	0.691152455	6.320097758	2.113505898	0.035113144	0.305134816	-3.716185853	1.454530278	up
MASP1	0.690919836	5.798354484	2.003956964	0.045679945	0.337949283	-3.915120425	1.340274432	up
ZAP70	0.690382164	6.422556726	2.891078661	0.004027064	0.177736627	-2.009090573	2.395011506	up
FABP5	-0.690268305	11.63394215	-2.234401972	0.025952183	0.280023911	-3.484638005	1.585826103	down
IGFBP5	0.688437637	11.54228161	2.688283544	0.007451354	0.204513772	-2.503759322	2.127764793	up
TIFAB	0.68797167	3.46374148	2.817706781	0.005052095	0.190143518	-2.192054633	2.296528475	up
GPAT2	0.68776551	4.718125561	2.401575208	0.016733585	0.246272906	-3.143791337	1.776410996	up
SLAMF6	0.687609357	5.752565695	2.663465851	0.008014459	0.21020527	-2.561916567	2.096125768	up
PRELP	0.686398079	7.486673318	2.185993712	0.029336155	0.291829415	-3.578862023	1.53259681	up
ARHGAP4	0.686045475	8.717947309	3.202697807	0.001459113	0.151940983	-1.181967098	2.835911169	up
NYNRIN	0.685866404	8.771555381	3.077293679	0.002217795	0.161458587	-1.524529414	2.654078693	up
LOC284837	0.685735686	6.459306278	3.50248177	0.000507508	0.134043103	-0.310592524	3.294556948	up
NAALADL2	0.685665743	4.400834529	2.438277706	0.015147463	0.243686479	-3.065760089	1.819660097	up
RARB	0.685561023	5.79268296	2.629415431	0.00884923	0.215029478	-2.640862254	2.053094541	up
PCYT1B	0.685033691	3.786331614	2.006148318	0.045444769	0.337059651	-3.911242689	1.342516097	up
NPB	0.683460789	2.81475426	2.498899976	0.012817215	0.232233106	-2.934359739	1.892206336	up
IL1B	-0.68268623	8.81843565	-2.584783261	0.010061133	0.220843315	-2.742855151	1.997353089	down
IFNK	-0.680676297	1.185309865	-2.599935582	0.009634015	0.218838079	-2.708418488	2.016192685	down
SNURF	0.680556992	3.558382511	2.31648097	0.020985152	0.262307402	-3.320278902	1.678087886	up
CCDC67	0.680438193	1.208975336	3.111597852	0.001980478	0.161263553	-1.432116234	2.703230057	up
FLT3	0.679478387	3.464431166	2.90358482	0.003872572	0.176890425	-1.977454481	2.412000538	up
PAX5	0.679381876	3.438559417	2.48393197	0.013360862	0.233694176	-2.967094225	1.874165523	up
SKAP1	0.676871705	5.338065695	2.883879517	0.004118522	0.179138269	-2.027242433	2.385258578	up
TMEM90B	0.676516044	4.412705605	2.11524864	0.034963581	0.305134816	-3.712937436	1.456384091	up
SSC5D	0.675276704	6.914151121	2.824687108	0.004945266	0.190143518	-2.174842538	2.305810311	up
FCRL6	0.674855944	2.625978475	3.188171069	0.001532694	0.151940983	-1.222315644	2.814544467	up
CCR4	0.674344909	4.095690583	2.373005741	0.018067728	0.250610249	-3.203735415	1.743096465	up
FREM1	0.673527759	3.455368834	2.770053332	0.005839095	0.193351039	-2.308464459	2.233654458	up
RTN1	0.673266617	5.383033632	3.029387479	0.002593101	0.166855394	-1.651949918	2.586180605	up
LOC441666	0.673106443	2.613817265	2.681111934	0.007610302	0.205735716	-2.520618577	2.11859813	up
NFATC2	0.672652897	4.919311659	2.260318812	0.024283703	0.275481986	-3.433365022	1.614685088	up
C14orf34	-0.672349164	4.128055381	-2.277674918	0.023219219	0.271823438	-3.398706079	1.634152387	down
FAM83A	-0.671596073	11.68670471	-2.172986073	0.030307956	0.293639613	-3.603837256	1.51844335	down
IKZF3	0.671171417	4.007762332	2.202475451	0.028143532	0.287077248	-3.547007358	1.550621402	up
RGS5	0.671022254	9.162351794	3.231976281	0.001320636	0.149397692	-1.10011578	2.879216891	up
RAI2	0.670598342	5.823795964	2.960727463	0.003233127	0.170366729	-1.831239747	2.490377189	up
IL17RB	0.670306369	4.632619731	2.912449996	0.003766351	0.176890425	-1.954949482	2.424079221	up
HMX2	0.669821986	1.324565247	2.442473114	0.014974898	0.243031346	-3.056767276	1.824636132	up
RGMA	0.668690732	8.92188296	2.805293468	0.005247256	0.190143518	-2.222562274	2.280067765	up
ABCB1	0.667854515	4.863618834	3.145153536	0.001771177	0.159312187	-1.340775435	2.751738046	up
AACSL	0.667629799	2.070168834	2.49069237	0.013112837	0.232233106	-2.952333083	1.882303324	up
KEL	0.667492906	2.274957399	2.103418285	0.035989678	0.306910422	-3.734937408	1.443822039	up
BHLHE22	0.667492266	3.520845067	3.081620754	0.002186482	0.161426396	-1.512926386	2.660254123	up
TBX6	0.66732551	6.04492287	3.050273431	0.002422835	0.166669538	-1.596632235	2.615676139	up
ENTPD2	-0.666703415	6.409737892	-3.246065924	0.001258427	0.147786128	-1.060474642	2.900171817	down
CHODL	0.666597856	4.978784305	2.492673135	0.013040945	0.232233106	-2.948000774	1.884690922	up
HOXB2	0.666499995	5.605178027	2.587595598	0.009980602	0.220561639	-2.736478265	2.000843256	up
ADAM22	0.666293641	3.109156054	2.494768519	0.012965274	0.232233106	-2.943414134	1.887218291	up
CLU	0.665870752	10.69851682	2.271623371	0.023585664	0.272592279	-3.410819936	1.627351896	up
TMEM119	0.665811288	7.295511211	2.49408224	0.012990015	0.232233106	-2.944916758	1.886390347	up
SLC1A1	0.664478794	5.69478991	2.566634712	0.010594925	0.22240676	-2.783845095	1.974902111	up
SNORD116-4	0.664049486	3.100303812	2.142707849	0.032678098	0.29923343	-3.661408782	1.48574323	up
PDGFRA	0.663066835	8.893245291	2.932900492	0.003531377	0.175272015	-1.90278343	2.452055881	up
NCRNA00086	0.662973572	4.11340583	2.476017821	0.013656494	0.234296893	-2.984325117	1.864660779	up
AMN	0.662298575	5.033913901	2.655345139	0.00820685	0.211074293	-2.580833438	2.085823487	up
SOX30	0.661766324	2.75418565	2.162582542	0.031105059	0.294906633	-3.623707701	1.507168977	up
SEMA3G	0.661007128	6.324283857	3.465342411	0.000580889	0.134043103	-0.422533851	3.235906573	up
ODZ4	0.660737334	9.090470404	3.410686478	0.000707076	0.134043103	-0.585227044	3.150534094	up
FOXP3	0.660419792	6.611171525	2.740277273	0.00638553	0.193351039	-2.380232632	2.194803069	up
CD38	0.659966677	6.468648655	2.583389191	0.010101268	0.220892911	-2.746013675	1.995624126	up
ZNF667	0.659190146	3.446643274	2.593782812	0.009805456	0.220230238	-2.72242535	2.008532213	up
SULT1C2	0.658813224	1.570572197	3.006121933	0.002795643	0.168807509	-1.713142632	2.55351827	up
S100A9	-0.658325133	15.55134439	-2.028314772	0.043122906	0.330587473	-3.87178432	1.365291984	down
BCL2L14	0.657817622	4.015339462	2.386015473	0.017449023	0.247874417	-3.176525027	1.75822889	up
RIMKLA	0.656758138	3.385516816	2.254482253	0.024651085	0.276842863	-3.444962164	1.608163968	up
GATM	0.656110881	7.450876906	2.410411369	0.01633891	0.246272906	-3.125110296	1.78677692	up
SBK1	0.655728816	5.999775785	2.27706756	0.023255772	0.271823438	-3.399923292	1.633469242	up
KIT	0.655611958	6.512336996	2.575042619	0.010344564	0.221937544	-2.764889903	1.985287815	up
FCRL3	0.654927828	3.346705605	2.343965977	0.019518745	0.256756662	-3.263951376	1.709548113	up
UNC5C	0.654318412	2.414587444	2.576641933	0.010297544	0.22187538	-2.761277543	1.987266354	up
C3orf15	0.654260318	2.108747758	2.383925276	0.017547152	0.248821249	-3.180906509	1.75579336	up
ENPP6	0.652954401	2.460242152	2.34314114	0.01956141	0.256860607	-3.2656512	1.708599846	up
SLC4A8	0.65269108	4.844861883	2.997893913	0.002870676	0.170366729	-1.734675934	2.542015885	up
CHST6	0.652446468	5.560158969	2.466801326	0.014008071	0.23742242	-3.004324294	1.853621679	up
SLC1A2	0.652138685	3.400088341	2.577471363	0.010273234	0.22187538	-2.75940326	1.988292837	up
FGFR2	0.651769586	9.573684978	3.680834335	0.000260978	0.134043103	0.242566772	3.58339689	up
ZNF732	0.651576064	1.711948879	3.033315198	0.002560266	0.166855394	-1.641574828	2.591714844	up
PP14571	0.650992152	2.351751345	2.482472761	0.01341494	0.233694176	-2.970275264	1.872411265	up
CACNA1C	0.650465143	6.36821009	3.318253418	0.000980157	0.142713646	-0.854812446	3.008704336	up
CDH22	0.650418645	2.316502242	2.129725963	0.033742093	0.301972609	-3.685850948	1.471827984	up
SDK1	0.647962641	8.768640807	2.816476226	0.005071144	0.190143518	-2.195084695	2.294894096	up
ASXL3	0.64788204	1.617220404	3.290868816	0.001078198	0.146419575	-0.933335612	2.967301473	up
PLEKHG7	0.647447793	2.039026009	2.642936094	0.008508854	0.212682941	-2.609632089	2.070128913	up
RBP5	0.647365798	3.598500448	2.794720521	0.005418844	0.191149257	-2.248444804	2.266093351	up
PTX4	0.646611705	1.098565919	2.274447241	0.023414046	0.271883686	-3.405171082	1.63052354	up
PLEKHG4	0.646564875	8.293332287	2.846013383	0.00463146	0.187660109	-2.122002774	2.334282093	up
LOC151174	0.646053497	1.781602915	3.736167907	0.000211144	0.134043103	0.41940281	3.675421189	up
MAP1B	0.645302403	9.172708296	2.91847267	0.003695711	0.176448731	-1.939622906	2.432301954	up
BNC2	0.645212703	6.415603363	2.580759125	0.010177375	0.221571049	-2.751968088	1.992364243	up
STOX1	0.645083321	4.273565247	2.17960861	0.029809772	0.292549528	-3.591139886	1.525641339	up
ZDHHC2	0.644313016	7.258800673	2.483746132	0.013367738	0.233694176	-2.967499448	1.873942065	up
ICAM4	0.643451378	4.707349327	2.1949907	0.028679832	0.288989477	-3.561502274	1.542423393	up
GAP43	0.642562854	3.80829574	2.088175823	0.037349611	0.310691864	-3.763104662	1.427713914	up
LOC84856	0.642497424	5.298957399	2.01372122	0.044639916	0.335310218	-3.897809994	1.350276627	up
GPRC5D	0.639239389	4.054677803	2.536599191	0.011534028	0.227618851	-2.851068601	1.938019012	up
WDR49	0.639041901	1.702971525	2.140873988	0.03282663	0.299693704	-3.664870362	1.483773698	up
C8orf4	0.638511978	7.695723767	2.458876132	0.014316774	0.239816528	-3.021463579	1.844154827	up
CAMK2N1	-0.637859762	8.51355583	-2.94676583	0.003379763	0.171669907	-1.86721623	2.471113704	down
PLEKHG1	0.637732936	8.518447534	3.832483518	0.000145105	0.134043103	0.733069919	3.838318522	up
TNFRSF13C	0.637434554	2.950840135	3.096812131	0.002079742	0.161263553	-1.472067722	2.681990539	up
ANKRD43	0.636995875	2.575137892	2.569641602	0.010504775	0.221937544	-2.777073106	1.978613251	up
LOC121838	0.63513866	1.055193049	2.491508632	0.013083169	0.232233106	-2.950548168	1.88328706	up
P2RY8	0.634609804	6.194532511	2.895984246	0.003965807	0.177127878	-1.996696812	2.401668477	up
KCNH2	0.633191273	3.576597758	2.514075605	0.012286167	0.230730928	-2.900976607	1.910583584	up
GPR81	0.633076942	1.860453363	2.320494447	0.020765187	0.261058971	-3.312094037	1.682664144	up
GATSL2	0.632870524	2.100529372	2.302554704	0.021764276	0.264992916	-3.348572379	1.662255768	up
TMEM130	0.632224249	3.100943274	2.783152029	0.005612399	0.19293373	-2.276656737	2.25085146	up
C11orf93	0.631272614	4.271816143	2.198876299	0.028400328	0.288262438	-3.553983462	1.54667665	up
ZNF521	0.631014937	6.52285852	2.859481786	0.004442714	0.184633445	-2.08843572	2.352351627	up
ATRNL1	0.630547525	2.881034753	2.166204241	0.030825545	0.294906633	-3.616800929	1.511089239	up
PODN	0.63018419	7.116442377	2.163783967	0.031012095	0.294906633	-3.621417772	1.5084689	up
PAR-SN	0.629194877	4.025952466	2.773651556	0.00577601	0.193351039	-2.299741232	2.238372038	up
GCK	0.628990966	2.45189148	2.455028534	0.014468806	0.240279496	-3.029765228	1.839567299	up
SRPX	-0.62890959	7.547553139	-2.329483665	0.020279824	0.259106711	-3.293711886	1.69293581	down
PLCE1	0.628862626	6.088701345	2.538354323	0.011477177	0.227618851	-2.847161456	1.940164926	up
ADCY5	0.628064413	3.827417937	2.005467579	0.045517716	0.337354355	-3.912447744	1.341819538	up
BCL2	0.628011601	7.301128027	3.032970584	0.002563132	0.166855394	-1.642485641	2.591229043	up
C1orf173	0.627785624	1.152484753	2.805767001	0.005239687	0.190143518	-2.221400869	2.280694627	up
LGR6	0.62767583	5.500313004	2.003239638	0.045757151	0.338033216	-3.916388875	1.339541026	up
SEMA3D	0.626810861	5.336395964	2.035565462	0.042385592	0.328170645	-3.858785213	1.372781745	up
WSCD1	0.626415885	4.269083408	2.591583085	0.009867408	0.220230238	-2.727425271	2.005796921	up
FAIM2	0.626123271	3.739794843	2.804473315	0.005260388	0.190143518	-2.224573366	2.278982247	up
RFPL1S	0.625211149	2.218434081	2.356021928	0.01890439	0.255501518	-3.239040071	1.723437326	up
ZNF853	0.624689124	5.796971749	2.509944495	0.012428756	0.231690375	-2.910083566	1.905572332	up
ICA1	0.62461034	5.810623543	2.633121763	0.008754731	0.214354505	-2.632316723	2.057757201	up
PTPN5	0.623682447	2.161631166	2.870911739	0.004288051	0.182642512	-2.05982974	2.36774004	up
CCR8	0.623580119	3.587162108	2.518690647	0.012128596	0.230555622	-2.89078567	1.916189478	up
FEZF1	0.622885858	1.407313901	2.276285328	0.023302923	0.271823438	-3.401490507	1.632589606	up
RPS6KA6	0.622719955	1.63144148	2.104413237	0.0359024	0.306910422	-3.733091822	1.444876514	up
SLAIN1	0.622540069	4.354062556	2.493590764	0.013007759	0.232233106	-2.94599261	1.885797527	up
ITGA8	0.62229453	3.782692152	2.409559643	0.016376592	0.246272906	-3.126913881	1.78577646	up
KCNJ5	0.62227241	4.474723543	2.403177665	0.016661393	0.246272906	-3.140408439	1.778288697	up
TGFBR3	0.621029531	7.339973767	2.749777667	0.006206365	0.193351039	-2.357415293	2.207162693	up
GPR64	0.620798789	3.136196861	2.381312287	0.017670508	0.248821249	-3.186378624	1.752750975	up
MYCN	0.620442482	4.278716592	2.457617765	0.01436634	0.239816528	-3.024180044	1.84265385	up
TNFRSF6B	-0.619862586	8.499332287	-2.53010994	0.011746406	0.22889943	-2.865491766	1.930095004	down
C14orf162	0.619813438	2.105869283	2.397253315	0.016929667	0.24714855	-3.152904229	1.771351573	up
ITPRIPL1	0.619647431	5.313632063	3.108937471	0.00199801	0.161263553	-1.439318046	2.699402371	up
GABBR2	0.619482775	1.828229372	2.646594828	0.00841879	0.212682941	-2.601154514	2.074750326	up
CDH23	0.619018367	5.674753363	2.62611848	0.008934058	0.215684746	-2.648454121	2.048951249	up
FMO6P	0.618805897	1.339863229	2.407668042	0.016460556	0.246272906	-3.130917256	1.783555509	up
CCR7	0.618719136	6.472404036	2.466286863	0.01402793	0.23742242	-3.005438513	1.853006421	up
CLEC3B	0.617437384	6.161200224	2.97234676	0.003115552	0.170366729	-1.801174947	2.506464926	up
TNFRSF19	0.617314882	7.674238789	2.826425419	0.004918984	0.190143518	-2.170549845	2.308124628	up
HRASLS	0.617246155	4.066789686	1.971315005	0.049306641	0.345415343	-3.972390456	1.307094579	up
BZRAP1	0.617049005	5.90281704	2.418962667	0.015964795	0.245875237	-3.106968048	1.796836642	up
FAM46C	0.616622844	7.867206278	2.363112834	0.018551028	0.253563652	-3.224330021	1.731632018	up
C8orf80	0.616066642	3.241013677	2.388299728	0.017342335	0.247639422	-3.171732489	1.76089242	up
SLAMF1	0.615644403	4.911402466	2.801925128	0.005301378	0.19032914	-2.230818155	2.275611202	up
FRY	0.615129804	6.679680045	2.777010495	0.005717678	0.193351039	-2.291588274	2.242780305	up
NUP210	0.614879409	9.729834753	2.406339628	0.016519747	0.246272906	-3.13372688	1.781996608	up
IGFBP2	0.614430156	11.58351726	2.045766319	0.041366415	0.324513753	-3.840420096	1.38335212	up
STAR	0.614249923	5.209789013	2.377751934	0.017839814	0.249585482	-3.193825315	1.748609679	up
CNTN3	0.613983172	2.350686099	2.398567531	0.016869829	0.24714855	-3.150134838	1.772889316	up
LY9	0.613265014	4.793359865	2.40916196	0.016394213	0.246272906	-3.12775579	1.785309423	up
ZNF366	0.613211844	3.971604933	2.62457086	0.008974128	0.215736345	-2.652014643	2.047007762	up
RSPO3	0.613072643	4.001644395	2.426239001	0.015652432	0.245105134	-3.091481604	1.805418173	up
MEGF10	0.612910817	5.493714798	1.979196862	0.048409431	0.344129367	-3.958646262	1.315070025	up
ALB	-0.61215375	1.518820404	-2.240586526	0.025545249	0.2797901	-3.472455074	1.592689859	down
FGF18	0.611945947	2.091966143	2.976343858	0.003076019	0.170366729	-1.790806456	2.512010967	up
PPM1H	0.611863083	6.119767265	2.391273915	0.017204285	0.247211154	-3.165485745	1.764363378	up
STAP1	0.611685709	2.919459193	2.693240929	0.007343234	0.203562794	-2.49207995	2.134112607	up
ARHGEF33	0.610757826	2.672682511	2.392372198	0.017153552	0.247211154	-3.163177088	1.765645946	up
LILRA4	0.610713874	3.304100448	2.170528899	0.030494615	0.294358005	-3.608538789	1.515776841	up
GJA5	0.609950618	6.154979372	2.858057895	0.004462333	0.184700984	-2.09199165	2.350438063	up
CYFIP2	0.609191224	7.757563677	3.058860205	0.002355861	0.164884737	-1.573784423	2.62785026	up
FMO3	0.608727342	5.448619507	2.047823007	0.041163471	0.323663756	-3.836706448	1.385488008	up
LCE1B	0.608333428	2.048186323	2.108025538	0.035587048	0.306846747	-3.726384012	1.44870803	up
DCHS1	0.608306056	8.160915022	3.111104854	0.001983716	0.161263553	-1.433451253	2.702520543	up
LOC100131726	-0.607912385	5.468233632	-2.121235415	0.034453943	0.303579162	-3.701758327	1.46276107	down
CD22	0.607878436	4.749897085	2.320786775	0.020749245	0.261018384	-3.311497341	1.682997699	up
COL8A1	0.607805684	7.119883632	1.992413971	0.046935784	0.340973686	-3.935477888	1.328495927	up
DNALI1	0.607572966	4.593183408	2.782703605	0.005620026	0.19293373	-2.277748037	2.250261663	up
EPO	0.604622149	1.934479821	2.541523846	0.011375144	0.227618851	-2.84009907	1.94404309	up
SATB1	0.604483976	7.846543722	3.352093451	0.00087045	0.137770488	-0.756928529	3.060256419	up
C3orf70	0.604120998	5.701716368	2.441137869	0.01502963	0.243150745	-3.059630988	1.823051723	up
TMEM151B	0.602775304	3.390528475	2.36578723	0.018419268	0.252263813	-3.218770835	1.734727626	up
EVPLL	0.602170995	4.838585426	1.968390281	0.049643112	0.345415343	-3.977476837	1.304141002	up
MIOX	0.601779464	1.603919058	2.223567215	0.026678658	0.282503035	-3.505902172	1.573836018	up
LEF1	0.601767838	7.511040135	3.280937	0.00111595	0.147265462	-0.961662016	2.952355186	up
COL14A1	0.601575284	8.555634305	2.612368965	0.009295732	0.216755005	-2.680015815	2.031716386	up
FAM180A	0.60146901	3.617126457	2.6649608	0.007979487	0.21020527	-2.558428068	2.098025036	up
DGKI	0.601216644	2.743465695	2.650407485	0.008325848	0.212229565	-2.592308241	2.079571536	up
PNMA3	0.600616783	2.923954036	2.202210377	0.028162376	0.287077248	-3.547521521	1.550330709	up
GPR55	0.600203286	3.870862332	2.842613713	0.00468024	0.187751387	-2.130451655	2.329731839	up
ROBO1	0.599781112	9.995953139	2.999110796	0.002859464	0.170366729	-1.731494821	2.543715421	up
CASKIN1	0.599148439	3.012669283	2.402351091	0.016698597	0.246272906	-3.142153669	1.777320027	up
SALL2	0.599135567	5.791020628	2.371519099	0.018139641	0.250610249	-3.20683558	1.741371312	up
C9orf172	0.59865376	3.047339013	2.868839874	0.004315718	0.183061327	-2.065023165	2.364946981	up
SLC6A17	-0.59833787	4.084246637	-2.187792219	0.029203928	0.29124768	-3.575397359	1.53455873	down
KCNA2	0.59830903	1.286559193	2.594341688	0.009789771	0.220230238	-2.721154386	2.009227449	up
FCRLA	0.597788295	4.26823722	2.228526132	0.026344002	0.281018838	-3.496182373	1.57931825	up
CHAD	0.597726016	2.543682063	2.360383595	0.018686342	0.254734798	-3.229996904	1.728475701	up
AVPR2	0.597232013	2.862119058	3.28741415	0.001091193	0.146419575	-0.943197819	2.962098376	up
PABPC4L	0.59657247	4.509756502	2.34867575	0.019276689	0.256481154	-3.254234333	1.714967564	up
CELF2	0.596288776	8.037369955	3.058120698	0.002361562	0.164884737	-1.575754526	2.62680071	up
ZNF254	0.596082487	6.49675	2.936373493	0.003492829	0.174870432	-1.89388961	2.456822689	up
ZNF486	0.595715175	3.087171749	2.609075689	0.009384283	0.216755005	-2.687551688	2.027598888	up
LRRC4B	0.595502671	4.063526682	2.84645063	0.00462522	0.187660109	-2.120915422	2.334867639	up
ZFP3	0.595479886	6.432006502	2.805791884	0.00523929	0.190143518	-2.221339834	2.28072757	up
AFF3	0.595276401	3.801820404	2.401564206	0.016734082	0.246272906	-3.143814557	1.776398108	up
LOXL1	0.595216575	8.805841928	3.121524952	0.0019163	0.161263553	-1.405191184	2.71753645	up
IRAK3	0.595103922	7.47455	2.972039378	0.003118612	0.170366729	-1.801971747	2.506038677	up
IVD	0.594958039	9.097626682	3.411617221	0.000704728	0.134043103	-0.582476933	3.151978537	up
ZNF214	0.594261737	3.151953139	2.424772513	0.015714949	0.245105134	-3.094606409	1.803687029	up
TNFRSF13B	0.594142983	2.387816592	2.162468817	0.031113871	0.294906633	-3.623924399	1.507045956	up
SARM1	0.590830201	6.655986547	3.029738278	0.002590153	0.166855394	-1.651023804	2.586674651	up
FAM70A	0.590820333	4.97638565	2.312513121	0.021204615	0.263253374	-3.328357154	1.673569604	up
LPAR3	-0.590353165	7.881153587	-2.611310362	0.009324115	0.216755005	-2.682439176	2.030392396	down
RNF165	0.589196813	5.190786996	2.090287339	0.037158641	0.309605077	-3.759214652	1.429940172	up
ENPP3	0.58877584	1.936676906	2.436472154	0.015222268	0.243686479	-3.069625653	1.81752063	up
ZNF43	0.588579856	5.26724843	2.843381433	0.004669184	0.187751387	-2.12854456	2.330759005	up
TRIM17	0.588153591	3.75067287	2.025062806	0.04345711	0.331609363	-3.877599716	1.361939156	up
TAS1R3	0.58807177	3.998221973	2.62990736	0.008836635	0.215029478	-2.639728703	2.053713102	up
C17orf55	-0.587326706	3.087037892	-2.677814892	0.007684393	0.206492929	-2.528354793	2.114390406	down
SELENBP1	0.587184205	7.05888296	2.277111973	0.023253097	0.271823438	-3.399834295	1.633519192	up
STRA6	0.585911611	7.206657848	2.09173458	0.037028232	0.309301354	-3.756546204	1.431467019	up
PRR5L	0.585703177	7.845347758	3.395480043	0.000746482	0.134043103	-0.63005799	3.126980859	up
TMSB15A	0.584847605	3.243886099	2.096147119	0.036633035	0.308826212	-3.748399132	1.4361271	up
CXCR3	0.584515716	5.489607848	2.110378602	0.035382905	0.30601836	-3.722008471	1.451206514	up
DCLK2	0.583958789	4.758169507	3.429676895	0.000660587	0.134043103	-0.528975026	3.180070129	up
ANO2	0.583670514	3.367039686	3.607744157	0.000343881	0.134043103	0.012765387	3.463591332	up
JAK3	0.583586131	8.248039462	3.163167942	0.001667421	0.153898562	-1.291354409	2.777954606	up
SCNN1A	0.583562829	9.970303139	2.111366394	0.035297507	0.305810695	-3.720170243	1.452255967	up
FBN1	0.583152981	10.71817937	2.277501945	0.023229624	0.271823438	-3.399052769	1.633957816	up
HBEGF	-0.583089119	10.19497915	-3.000228924	0.002849197	0.170366729	-1.72857078	2.545277525	down
SIGLEC8	0.582150692	3.182976009	2.255731724	0.024572033	0.276570085	-3.442481946	1.609558912	up
SH3BGRL2	0.580449154	7.473837668	2.082757665	0.037843479	0.313008464	-3.773068842	1.422008941	up
SPATA13	0.580421549	6.191197534	2.256562305	0.024519606	0.276422155	-3.44083249	1.61048652	up
CPE	0.579919216	9.426166368	2.836100987	0.004774994	0.18948769	-2.146610038	2.32102713	up
PLA1A	0.579891626	4.210549776	2.307213522	0.021500866	0.264866266	-3.339125722	1.667544051	up
DDR2	0.57960412	6.024936323	2.105938775	0.035768931	0.306897328	-3.730260368	1.446494037	up
NPY1R	0.579244954	2.134235874	2.174483381	0.030194697	0.293490539	-3.600969773	1.520069327	up
PRKD1	0.579041052	5.319190583	2.475604972	0.013672074	0.234296893	-2.985222518	1.864165603	up
C12orf34	0.577605455	6.158776009	3.106789176	0.002012272	0.161263553	-1.445129326	2.696313408	up
PLIN4	0.577084219	5.469761435	1.975221908	0.048860175	0.345260194	-3.965584415	1.311044985	up
FAM171A1	0.576846572	7.43826861	2.407649591	0.016461377	0.246272906	-3.130956293	1.783533851	up
FOXD1	-0.576740457	7.326988117	-2.566971577	0.010584791	0.22240676	-2.783086805	1.975317703	down
MFSD7	0.576554674	5.84241009	3.196742781	0.001488872	0.151940983	-1.198528478	2.827142591	up
KCNC3	0.575976401	5.604227354	2.778345445	0.005694643	0.193351039	-2.288345392	2.244533474	up
DNAJB13	0.575333939	1.201668161	2.516446675	0.012204986	0.230730928	-2.895743072	1.913462721	up
FGF14	0.575215915	3.916585202	2.158187895	0.031447155	0.295477164	-3.632073366	1.502418638	up
CHGA	0.5745524	1.697044619	2.076544076	0.038416702	0.314471648	-3.784464661	1.41547992	up
LOC285548	0.574519285	2.130693722	2.826518556	0.004917579	0.190143518	-2.170319775	2.308248659	up
SLC16A14	0.574112122	6.496715471	2.526080771	0.011880016	0.229441885	-2.87442909	1.925182983	up
HHIP	0.573528821	1.953683184	2.168116441	0.030678841	0.294867322	-3.613149709	1.513161056	up
GPNMB	0.573300879	13.33163229	2.645859279	0.008436827	0.212682941	-2.602859749	2.073820835	up
CD79B	0.572604557	5.615827354	2.406903174	0.016494614	0.246272906	-3.132535153	1.782657851	up
ZIK1	0.572439648	4.368424439	3.245257598	0.001261922	0.147786128	-1.062753288	2.898967607	up
SERPINE1	-0.572291129	12.18376592	-2.062790446	0.0397119	0.318381908	-3.809570511	1.401079329	down
TSHZ2	0.571784661	6.517565919	2.411057442	0.016310377	0.246272906	-3.12374178	1.787535998	up
NAP1L3	0.571693735	3.734122646	2.410204265	0.016348066	0.246272906	-3.125548909	1.786533625	up
PYGL	-0.571505897	11.72192803	-2.822187512	0.004983283	0.190143518	-2.181010747	2.30248445	down
ITGA11	0.571259236	7.606228027	1.974565886	0.048934904	0.345260194	-3.966728165	1.310381262	up
ASCL4	0.571134535	1.019290135	2.568582543	0.010536448	0.221937544	-2.779459148	1.977305759	up
CCDC85A	0.570013666	3.132524888	2.618443354	0.009134362	0.216755005	-2.666091935	2.039321771	up
EPHB6	0.569927714	8.037244843	2.332150318	0.020137765	0.258972831	-3.288245513	1.695988742	up
SH3BP5	0.569100164	8.747382511	3.373649947	0.000806641	0.134996224	-0.694085907	3.093319932	up
EML5	0.567280645	5.467731839	2.951454285	0.003329857	0.171333262	-1.855153123	2.477574371	up
EPHA3	0.567025848	5.578625785	2.204709653	0.027985136	0.286265491	-3.542671285	1.553072579	up
ARHGAP26	0.567006299	8.347122197	3.179739931	0.001576958	0.152711995	-1.24565349	2.802179937	up
TRIL	0.566847054	5.707373318	2.380818801	0.01769389	0.248821249	-3.187411425	1.752176683	up
PLAU	-0.566491909	12.31697063	-2.812552479	0.005132317	0.190143518	-2.204737847	2.289686536	down
BTLA	0.566405654	3.432770628	2.49846188	0.012832843	0.232233106	-2.935320546	1.891677104	up
PTPLA	-0.566223107	5.838514574	-3.464059968	0.000583592	0.134043103	-0.426379186	3.233890571	down
LGALS9	0.565820486	9.683587668	2.918485338	0.003695564	0.176448731	-1.939590635	2.432319265	up
SCARA3	0.56521386	8.687379821	2.545889065	0.011235943	0.227434039	-2.830358443	1.949390484	up
C10orf105	0.564701112	3.291284529	2.606531716	0.009453203	0.217085294	-2.693366669	2.024421026	up
HHLA2	0.564486245	1.445604036	2.462117238	0.014189806	0.238784188	-3.014460723	1.848023554	up
FGB	-0.56441995	0.828599776	-2.370239282	0.018201751	0.250793253	-3.209502931	1.739886832	down
GABRB2	0.564103996	1.802812556	2.194105214	0.02874386	0.288989477	-3.563213913	1.541454913	up
TRO	0.564061569	6.042939686	2.456233934	0.014421024	0.24018565	-3.027165791	1.841003909	up
NDP	0.563560571	2.206119507	2.394314537	0.017064151	0.247211154	-3.159091656	1.767915307	up
CSF2RB	0.563313586	8.285365471	2.672926823	0.007795433	0.207317766	-2.539807311	2.108159744	up
LOC149134	0.562734778	2.072835202	2.569821186	0.010499412	0.221937544	-2.776668411	1.978835004	up
SLC4A11	0.561166215	8.146216592	2.683535576	0.007556247	0.205735716	-2.51492586	2.121693828	up
THBD	-0.561129973	11.11867825	-2.412717344	0.016237271	0.246272906	-3.120224134	1.789486953	down
SPERT	-0.560527257	2.907502242	-2.416599386	0.016067424	0.245875237	-3.111988172	1.794053734	down
SNRPN	0.56028757	9.031679596	2.806920298	0.005221296	0.190143518	-2.21857146	2.282221715	up
KATNAL2	0.560193433	4.075358969	2.461429596	0.01421666	0.239040155	-3.015947218	1.847202423	up
CCR2	0.559999042	4.551049552	2.159165742	0.031370757	0.295477164	-3.630213371	1.503475004	up
TRIM2	0.559841241	9.226284305	2.656891467	0.008169899	0.210978652	-2.577235626	2.087783307	up
MYO5C	0.559807793	6.989507623	1.985836247	0.047664367	0.341791635	-3.947026932	1.321806172	up
GIMAP7	0.559189213	6.635002915	2.730822299	0.006568461	0.19526995	-2.402865368	2.182536361	up
BANK1	0.558030052	4.646601794	2.27001378	0.023683975	0.273164044	-3.414036695	1.625545413	up
SV2A	0.557515949	6.141264126	2.427548406	0.015596797	0.24502469	-3.08868996	1.80696457	up
PLD5	0.557370156	1.223782063	2.335676927	0.019951231	0.258347187	-3.281006972	1.700030302	up
GRIN2C	0.556510648	3.479297309	2.338475216	0.019804299	0.257820079	-3.275255771	1.703240519	up
CCDC152	0.556448871	5.227134753	2.294149809	0.022246624	0.266781353	-3.365567895	1.652735882	up
HPCA	0.556087089	2.164198655	3.25747085	0.001210073	0.147786128	-1.028267167	2.917188568	up
CTF1	0.555894917	6.094897085	2.725495198	0.006673598	0.195467469	-2.415583865	2.175639941	up
PROK2	-0.555602815	2.096583184	-2.244608409	0.025283598	0.278921149	-3.464514761	1.59716113	down
C21orf63	0.555346294	8.145187668	2.916678855	0.003716623	0.176890425	-1.944191002	2.429851434	up
ARSE	0.55486205	4.016052915	2.253645525	0.024704146	0.276842863	-3.446622333	1.607230149	up
TMEM35	0.553815786	2.704728251	2.194126909	0.02874229	0.288989477	-3.563171984	1.541478638	up
AMIGO1	0.553705436	4.879177578	2.539616651	0.011436443	0.227618851	-2.844349738	1.941709031	up
ELOVL2	0.552896649	4.079678924	2.371585609	0.018136418	0.250610249	-3.206696924	1.741448475	up
MANSC1	0.552509283	8.586796637	2.495365706	0.012943779	0.232233106	-2.942106251	1.887938897	up
ZNF423	0.552454619	5.943979596	2.455833606	0.014436877	0.24018565	-3.028029234	1.840526732	up
ZBP1	0.552119816	5.748094843	1.977761746	0.048571761	0.34456747	-3.961152789	1.313616148	up
SIX1	0.551516078	7.37245426	2.830490359	0.004858017	0.190060396	-2.160501728	2.313540975	up
ASCL1	0.551410851	1.144702242	2.68455891	0.007533528	0.205735716	-2.512520734	2.12300159	up
HDX	0.551380889	3.367434529	2.926686616	0.003601318	0.176183316	-1.918671053	2.443538489	up
CD84	0.551248811	5.430035202	2.060209068	0.039959092	0.319330539	-3.81426435	1.398384391	up
XKR4	0.551018173	0.942623094	2.494448123	0.01297682	0.232233106	-2.944115699	1.886831735	up
NRN1	0.550968245	6.580692601	2.105918293	0.03577072	0.306897328	-3.730298397	1.446472314	up
LOC284749	0.55096546	1.416790135	2.761974768	0.005983006	0.193351039	-2.328009738	2.223080575	up
KCNJ15	-0.550946503	8.881479596	-2.24669874	0.025148528	0.278478581	-3.460382384	1.599487422	down
S100A14	-0.550741797	13.25219619	-2.403020949	0.016668441	0.246272906	-3.140739374	1.77810502	down
SYNGR3	0.550079409	5.516844619	2.00126433	0.045970325	0.338519017	-3.91987952	1.337522426	up
ZNF347	0.550076044	4.626223991	2.332054972	0.020142829	0.258972831	-3.288441069	1.695879538	up
CCDC60	0.549326483	1.17475426	2.018309968	0.044158117	0.333664386	-3.889646415	1.354989457	up
CEND1	0.549197885	2.987256054	2.884704028	0.004107953	0.17905789	-2.025165719	2.38637458	up
KIAA1024	0.54907789	4.456157623	3.036882879	0.002530773	0.166855394	-1.632139656	2.596746823	up
EVC2	0.549061886	6.563057175	2.674528373	0.007758894	0.207152198	-2.536057178	2.110200194	up
CPXM2	0.548843867	7.891493498	2.405718667	0.01654748	0.246272906	-3.135039708	1.781268135	up
ZDHHC21	0.548789213	7.012992152	2.842467197	0.004682353	0.187751387	-2.130815561	2.329535834	up
TSPAN11	0.548452063	7.704995516	2.53983416	0.011429437	0.227618851	-2.843865118	1.941975154	up
CD200	0.548326488	6.696476457	2.544966501	0.011265235	0.227434039	-2.832418417	1.948259744	up
C10orf72	0.54804419	7.760195067	2.490446311	0.013121793	0.232233106	-2.952871029	1.882006829	up
PRSS36	0.547861708	5.256911883	3.430638196	0.000658311	0.134043103	-0.526119702	3.181568848	up
LOC284578	0.547708757	1.830913677	2.031381204	0.042809767	0.329231137	-3.866292336	1.368457133	up
NDRG1	-0.547674991	15.25526525	-2.959800191	0.003242683	0.170366729	-1.833634198	2.489095509	down
SP140	0.547649511	6.326853363	2.746849325	0.006261099	0.193351039	-2.364456472	2.203349408	up
HTRA4	0.54723928	2.133325336	2.569646703	0.010504623	0.221937544	-2.777061611	1.97861955	up
ZNF300	0.547016937	6.047726457	2.571617135	0.010445919	0.221937544	-2.772619719	1.981053334	up
KLRG2	0.546841996	5.575363677	2.133756574	0.033408606	0.301740197	-3.678277694	1.47614164	up
ULBP2	-0.546776689	8.329178475	-2.800113322	0.005330699	0.19032914	-2.23525499	2.27321582	down
CPXM1	0.546442274	8.112348879	2.175527226	0.030115954	0.293415844	-3.598969572	1.52120337	up
ASRGL1	0.546288062	5.376857399	2.282738454	0.022916424	0.271010473	-3.388545869	1.639853154	up
TSHR	0.545904001	1.69110157	2.755510472	0.006100461	0.193351039	-2.343609883	2.214637321	up
RGAG4	0.545865853	5.417593274	2.569374914	0.010512743	0.221937544	-2.777674038	1.978283964	up
BASP1	-0.545057746	10.19463027	-2.493261919	0.013019643	0.232233106	-2.946712346	1.885400923	down
B3GNT4	-0.544639796	5.788461211	-2.821547051	0.004993066	0.190143518	-2.182590356	2.301632659	down
FGF12	0.544310553	4.119643274	1.999098307	0.046205045	0.338924335	-3.923703303	1.335310601	up
F2RL2	0.544235408	7.459247309	2.01431357	0.044577473	0.335106379	-3.896757202	1.350884554	up
TCF4	0.543785599	10.0390509	3.799871204	0.000164901	0.134043103	0.626031105	3.78277581	up
PAR5	0.543757558	2.362020179	2.436980866	0.015201159	0.243686479	-3.068536816	1.818123298	up
C10orf55	-0.543090464	5.640578475	-3.171526478	0.001621211	0.153857686	-1.268332282	2.790160387	down
SELL	0.542821221	7.076779148	2.111302368	0.035303037	0.305810695	-3.720289417	1.452187934	up
SYCE1	0.542732941	1.18431861	2.545368462	0.011252464	0.227434039	-2.831520977	1.948752367	up
TRPV4	0.542374182	8.479061659	2.734305787	0.006500521	0.195110661	-2.394535577	2.187051847	up
PRKAR2B	0.541882973	6.130916816	2.585417322	0.010042927	0.220843315	-2.741418023	1.998139711	up
GJA4	0.54177652	6.667126457	3.272820348	0.001147709	0.147265462	-0.984751176	2.940168061	up
CACNA1F	0.541700973	2.144394843	3.058807646	0.002356266	0.164884737	-1.57392446	2.627775658	up
SERPINF1	0.541551055	10.73689148	2.594541597	0.009784167	0.220230238	-2.720699699	2.009476163	up
PSORS1C1	-0.5406717	3.600967713	-1.970447487	0.049406243	0.345415343	-3.973899929	1.30621817	down
CAV1	-0.540501117	12.48404036	-2.341227697	0.019660698	0.257091809	-3.269592178	1.706401057	down
TSGA10IP	0.539854376	1.181735874	2.494076805	0.012990211	0.232233106	-2.944928657	1.88638379	up
NCRNA00092	0.53960557	1.808501794	2.339993168	0.019724992	0.257277061	-3.272133186	1.704983156	up
JPH1	0.53957865	7.189644619	2.268686106	0.023765335	0.273487848	-3.41668837	1.624056066	up
EGFL7	-0.538053855	8.477882287	-3.136591304	0.001822551	0.159846177	-1.364171034	2.739320196	down
VWCE	0.537878615	3.598884081	2.644865148	0.008461261	0.212682941	-2.605163729	2.072564907	up
FLJ11235	0.537804443	3.325426233	3.066754301	0.002295795	0.164225354	-1.552725632	2.639066846	up
NOXO1	0.537415736	4.223025112	2.333339475	0.020074696	0.258972831	-3.285805899	1.697351015	up
AKNAD1	-0.537002537	2.65629574	-2.194101803	0.028744107	0.288989477	-3.563220506	1.541451183	down
LOC286002	0.536850022	1.329596637	2.3088844	0.021407075	0.264114932	-3.335733163	1.669442672	up
CPZ	0.536821167	7.264078924	2.237721449	0.025733073	0.2797901	-3.478103061	1.589508349	up
PAX8	0.536387099	6.08136704	2.187243631	0.029244206	0.291306912	-3.57645446	1.533960169	up
CD40LG	0.534932107	2.840992152	2.145562105	0.032448068	0.298317156	-3.656015347	1.488811151	up
PIP5K1B	0.534850127	4.169890135	2.03193725	0.042753192	0.329231137	-3.865295586	1.369031455	up
ZBTB32	0.534824954	4.228295291	2.520884713	0.012054316	0.230209404	-2.885934384	1.918857425	up
TGFBI	-0.534762209	13.40339753	-1.970495008	0.049400783	0.345415343	-3.973817259	1.306266171	down
THSD7A	0.534646294	3.638654709	2.309141174	0.021392693	0.264096206	-3.335211595	1.669734538	up
KLRD1	0.533150777	4.484912556	2.177292531	0.029983191	0.293261039	-3.595584787	1.523122143	up
C9orf24	0.532687486	2.218002242	2.49649643	0.012903167	0.232233106	-2.939629055	1.889303673	up
TSPAN32	0.532395652	3.05154574	2.626321424	0.008928815	0.215684746	-2.647987069	2.049206171	up
INPP5D	0.531603832	8.468369955	2.764021854	0.005946239	0.193351039	-2.323062216	2.225757637	up
ZNF135	0.531237801	3.717516368	2.453848744	0.014515709	0.240417285	-3.032308237	1.838161741	up
VILL	0.530789178	6.815895516	3.080609449	0.002193763	0.161426396	-1.515639588	2.658810196	up
DPY19L2P2	0.53063029	3.463311659	2.69235636	0.007362423	0.203706922	-2.494165476	2.132979257	up
KCNQ5	0.530048583	6.23729843	2.061266579	0.039857667	0.319265669	-3.812342126	1.399488123	up
SLC10A4	0.529976967	2.117682063	1.972490258	0.049171978	0.345260194	-3.970344491	1.308282321	up
S1PR4	0.52971169	5.922409865	2.504457318	0.012620424	0.232233106	-2.922157508	1.898926045	up
C10orf107	0.529638928	1.090580717	3.047262508	0.00244673	0.166855394	-1.604629227	2.611413908	up
ZSCAN16	0.529363098	5.189824664	3.04240977	0.002485698	0.166855394	-1.617502199	2.60455162	up
CLIC2	0.529315716	7.456219955	3.021605571	0.002659298	0.166941862	-1.672467949	2.575232915	up
RALGPS1	0.528470117	6.512523991	2.90577594	0.003846067	0.176890425	-1.971898255	2.414983151	up
TCN2	0.528393016	8.245136099	2.784146178	0.005595523	0.19293373	-2.274236741	2.252159301	up
CYBRD1	0.528046508	10.10684686	2.924359669	0.003627833	0.176183316	-1.924612277	2.440352681	up
AOX1	0.527827545	5.533992152	2.024207644	0.043545359	0.331843438	-3.879127459	1.361058124	up
SLC17A9	0.527149873	6.261070404	2.53168065	0.011694683	0.228433211	-2.86200395	1.932011538	up
SERINC2	-0.526621057	12.19912735	-2.959245725	0.003248409	0.170366729	-1.835065626	2.48832928	down
TLR9	0.526620735	4.288962556	2.545629076	0.011244191	0.227434039	-2.83093904	1.949071796	up
FOLH1	0.526541881	5.649304484	2.100260222	0.036267908	0.308030831	-3.740789797	1.440477495	up
ST6GAL1	0.525967416	8.991440807	2.288302434	0.022587676	0.268974366	-3.37735615	1.646128443	up
ABCD2	0.525213403	3.021731839	2.216157791	0.027185552	0.283885744	-3.520385762	1.565661851	up
GPR114	0.524727605	4.981840807	1.996359953	0.046503234	0.339875898	-3.928531639	1.332516842	up
PPP1R16B	0.524581132	7.385283632	2.523063759	0.011980946	0.230003795	-2.881112258	1.921508905	up
SERPINB1	-0.524570231	11.99504955	-2.656986896	0.008167624	0.210978652	-2.577013527	2.087904284	down
TEK	0.524505262	6.311241928	2.756907218	0.006074908	0.193351039	-2.340242126	2.216460327	up
TMEM178	0.523728404	2.50841861	2.206058752	0.027889864	0.286265491	-3.540050915	1.554553602	up
ATG9B	0.523590151	6.142656951	1.980474862	0.048265257	0.343580349	-3.95641265	1.316365376	up
TRIM74	0.523529293	1.873946188	2.540918095	0.011394582	0.227618851	-2.841449473	1.943301613	up
LRIG1	0.523080218	9.228911211	2.655076607	0.008213282	0.211074293	-2.581458018	2.085483242	up
LOC389333	0.522754798	6.486258296	2.820480497	0.005009397	0.190143518	-2.185220104	2.30021452	up
LOC401431	0.522406026	3.140590583	2.577682957	0.01026704	0.22187538	-2.758925024	1.988554742	up
TEKT2	0.522314619	2.028286099	2.250733893	0.024889564	0.277605072	-3.452394677	1.603982707	up
SH2D1B	0.522120655	3.10185157	2.230791094	0.026192364	0.281018838	-3.491735873	1.581825302	up
SFMBT2	0.521680437	5.008916592	2.447883941	0.014754907	0.241176944	-3.045147069	1.831063522	up
MYO1H	0.521662398	2.839198655	2.15180902	0.031949471	0.29652922	-3.644186628	1.495536331	up
AGPAT4	-0.520763058	8.258854709	-3.035345044	0.002543448	0.166855394	-1.63620795	2.594577219	down
FGL1	-0.52051241	1.168900224	-2.599922645	0.009634373	0.218838079	-2.708447971	2.016176564	down
WFIKKN1	0.520446687	3.43899843	2.463626107	0.014131037	0.238292711	-3.011197552	1.849825956	up
FAM159A	0.519890926	2.76090426	2.514254793	0.012280015	0.230730928	-2.900581263	1.910801094	up
PER3	0.519868757	9.034057175	2.775505102	0.005743755	0.193351039	-2.295243402	2.240804102	up
GP1BA	0.519477657	2.977173543	2.124407534	0.034186499	0.302937177	-3.695822505	1.46614537	up
FOXL1	-0.518376684	5.469038789	-2.044933212	0.041448863	0.324907012	-3.841923353	1.382487379	down
TLR10	0.517266969	3.905329372	2.06031085	0.039949321	0.319330539	-3.814079384	1.398490603	up
DKK4	0.51688829	1.527380269	2.147536112	0.032289795	0.298313811	-3.652281139	1.49093471	up
FMOD	0.516876093	9.913898879	2.680661484	0.007620386	0.205735716	-2.52167606	2.118023019	up
FBLN2	0.516738526	10.65202018	2.321455724	0.020712804	0.260719717	-3.310131614	1.683761112	up
ZNF334	0.516730851	3.503587892	2.005714154	0.045491282	0.337282781	-3.912011299	1.342071823	up
FOXRED2	0.516556471	9.337411883	3.056087948	0.002377296	0.164884737	-1.581167585	2.623916781	up
SHROOM4	0.51637034	6.702260762	2.699312807	0.007212733	0.202845767	-2.477746613	2.14190014	up
CCDC87	0.516361921	4.265251345	2.969913836	0.003139842	0.170366729	-1.807479437	2.503092154	up
PARD3B	0.515866324	4.220169283	2.139811776	0.032912928	0.299706105	-3.666874061	1.482633476	up
SNAP25	0.51481859	3.408721749	2.336998526	0.019881718	0.258336505	-3.278291582	1.701546083	up
PPAP2B	0.514297448	9.264556278	2.75589439	0.006093428	0.193351039	-2.342684364	2.215138331	up
MEX3B	0.514231775	6.052233408	2.708138678	0.007026764	0.199805349	-2.456856681	2.153244642	up
FCRL4	0.513589705	1.31029417	2.362486732	0.018581994	0.253757843	-3.225630597	1.730907694	up
SLIT3	0.513342065	7.86880426	2.017916129	0.044199295	0.333729871	-3.890347785	1.354584661	up
TTBK1	0.512779593	3.068200224	2.688984246	0.007435986	0.204513772	-2.502109759	2.128661462	up
SPINK1	-0.51258965	1.570377803	-2.103723843	0.035962855	0.306910422	-3.734370704	1.444145838	down
DYRK1B	0.512228255	8.144598206	3.109982105	0.001991109	0.161263553	-1.436490859	2.700905045	up
AQP1	0.511898203	10.55772354	3.212878678	0.001409506	0.150928673	-1.153585519	2.850933083	up
ITK	0.511570717	5.955706054	2.02581055	0.043380071	0.331609363	-3.876263357	1.362709743	up
BCL11A	0.511300298	8.624803812	3.173404602	0.001610992	0.153831013	-1.263151369	2.792906589	up
FBXL7	0.511276917	6.797841928	2.558472281	0.010843135	0.224858147	-2.802189491	1.964845128	up
REEP6	-0.511015642	7.388405157	-2.845788252	0.004634676	0.187660109	-2.122562571	2.333980634	down
CA6	0.510970102	1.24270157	1.987114843	0.047522001	0.34175382	-3.944784929	1.323105284	up
DUSP6	-0.510729149	10.92581771	-3.013671949	0.002728379	0.167358203	-1.693334088	2.564095308	down
PGF	-0.510553845	9.518753363	-2.591524562	0.009869061	0.220230238	-2.727558235	2.005724174	down
EFCAB4A	0.510408047	6.059056726	2.339644095	0.019743205	0.257351115	-3.272851439	1.704582338	up
C14orf174	0.510015393	3.605916816	3.037289432	0.002527432	0.166855394	-1.631063804	2.597320544	up
CACNB2	0.509887516	3.352156502	3.401733913	0.000730034	0.134043103	-0.611643488	3.136656971	up
RASSF2	0.509875458	8.092494843	2.633423306	0.008747082	0.214354505	-2.631620956	2.058136778	up
CLUL1	0.509782139	1.348069058	2.395282398	0.017019757	0.247211154	-3.157054695	1.769046653	up
C5orf4	0.509588136	6.465471749	2.521660624	0.012028145	0.230121693	-2.884217792	1.919801355	up
ZBED3	0.509542998	3.135914126	2.559092962	0.01082408	0.22468996	-2.800796548	1.96560899	up
CACNA2D3	0.509367878	5.299268834	2.200609197	0.028276435	0.28765002	-3.55062604	1.54857534	up
ATP8B2	0.50893453	8.823294843	2.905641406	0.00384769	0.176890425	-1.97223952	2.414799967	up
NQO1	-0.5088979	10.96111211	-2.228511305	0.026344997	0.281018838	-3.496211465	1.579301845	down
LOC100190938	0.50853376	3.221424215	2.138306239	0.033035578	0.300496414	-3.669712356	1.481018097	up
CYP26C1	0.507841504	0.730246413	2.963446774	0.003205253	0.170366729	-1.82421366	2.494137701	up
ADM	-0.507771839	10.99278587	-2.806011056	0.00523579	0.190143518	-2.220802216	2.28101774	down
ITGA4	0.507710568	7.574952018	2.374012267	0.018019181	0.250610249	-3.201635386	1.744264946	up
ARL4D	-0.507687471	9.909962556	-2.782837621	0.005617746	0.19293373	-2.277421909	2.250437922	down
PCP2	0.507159121	2.096077354	2.326505601	0.02043951	0.2595072	-3.299809424	1.689529517	up
SCML4	0.507022492	3.630881839	1.977934844	0.048552157	0.344547456	-3.960850556	1.313791469	up
CBX6	0.506277324	8.651457175	2.782165465	0.005629192	0.19293373	-2.279057449	2.249553966	up
ZNF594	0.506042805	6.156908296	3.248659957	0.001247275	0.147786128	-1.053158516	2.904037951	up
CYP7B1	0.505720467	6.1941287	2.248099478	0.025058369	0.278182454	-3.457611164	1.601047195	up
SCN8A	0.504403222	4.363215022	2.091678921	0.037033241	0.309301354	-3.756648861	1.431408284	up
GPR62	0.504099509	1.636979372	2.896520134	0.003959166	0.177127878	-1.995341692	2.402396237	up
ATP10A	0.504043996	6.417020404	2.44632501	0.014817994	0.241630996	-3.048497564	1.829210575	up
TULP1	0.503958967	1.6581	3.130748432	0.001858394	0.160306041	-1.380101354	2.730862103	up
FGF1	0.503565302	6.284859193	2.263233563	0.024102024	0.274591868	-3.42756252	1.617946491	up
SIX4	0.502266617	7.313687444	2.316321048	0.020993959	0.262307402	-3.320604751	1.677905665	up
PTGER1	0.502187133	1.508232735	2.451422899	0.014612572	0.240574266	-3.037533361	1.835273327	up
CECR1	0.5018586	8.996559417	2.179159454	0.029843336	0.292549528	-3.592002243	1.525152636	up
C20orf134	0.501755458	5.262003363	2.951649761	0.003327791	0.171333262	-1.854649779	2.477843915	up
SYT2	0.501527992	3.02490583	2.234916626	0.025918106	0.280023911	-3.483625442	1.58639673	up
SEL1L3	0.501514763	9.805392152	2.886695685	0.004082523	0.178618865	-2.02014694	2.389071408	up
C20orf165	0.501454133	1.877342377	3.640844822	0.000303668	0.134043103	0.116302333	3.517601275	up
LOC646851	0.501408866	3.589080717	2.535976798	0.011554248	0.227618851	-2.852453499	1.93725832	up
LRRC48	0.500550454	3.397330269	3.020128792	0.002672034	0.166941862	-1.676355979	2.573157943	up
SAMD3	0.500225426	3.644097309	2.106503212	0.035719656	0.306897328	-3.729212245	1.447092726	up
ADAMTS17	0.500204279	6.001866816	2.577981162	0.010258317	0.22187538	-2.758250967	1.98892388	up
MCART6	0.499671422	3.033081166	2.945404911	0.003394377	0.171669907	-1.870714352	2.469239918	up
CRMP1	0.499609883	7.295695291	2.174938227	0.030160364	0.293415844	-3.600098318	1.520563426	up
FEZ1	-0.498498282	9.13121861	-2.227320193	0.026425049	0.281153162	-3.498548036	1.5779842	down
CCR10	0.498436143	3.217345964	2.349119047	0.019254042	0.256481154	-3.25331876	1.715478088	up
DOCK2	0.498308295	7.755632735	2.192620758	0.028851475	0.289493208	-3.566081845	1.539831983	up
C22orf45	0.498183882	1.70985	2.175621596	0.030108844	0.293415844	-3.598788695	1.521305915	up
SCML2	0.497892887	4.676919731	2.038630558	0.042077139	0.326965809	-3.853276416	1.375953796	up
NCRNA00176	0.4978434	3.643187668	2.410729374	0.01632486	0.246272906	-3.12443674	1.787150528	up
SERPINI1	0.497816744	5.975046413	2.256153056	0.024545426	0.276422155	-3.441645293	1.610029432	up
TNFRSF8	0.497783013	5.153622422	2.350915289	0.019162515	0.256123983	-3.249607135	1.717547487	up
ERRFI1	-0.497423023	10.63718072	-3.416991572	0.000691313	0.134043103	-0.566583222	3.160325487	down
ISLR	0.497330102	9.8477213	1.966808217	0.049825922	0.345473334	-3.980225115	1.302544655	up
PRDM6	0.496815547	3.531869507	2.392244296	0.017159453	0.247211154	-3.163445999	1.76549656	up
CNTN2	0.496612331	1.538907175	2.089803463	0.03720233	0.309767928	-3.760106428	1.429429854	up
FGD5	0.495475944	7.738210538	2.919163877	0.003687682	0.176448731	-1.937861973	2.433246532	up
RIPPLY2	0.495391199	0.799137444	2.542278035	0.011350985	0.227618851	-2.838417315	1.944966458	up
C2orf15	0.495114197	4.043729372	2.66376467	0.008007458	0.21020527	-2.561219417	2.096505337	up
EPS8	0.49483097	8.271580493	2.345092826	0.01946059	0.256599814	-3.261628228	1.710843999	up
TNFSF8	0.494182045	3.645303812	2.170376432	0.03050623	0.294358005	-3.608830348	1.515611459	up
GUCY1A3	0.494170345	8.506407175	2.396859033	0.016947656	0.24714855	-3.153734797	1.770890356	up
DOCK10	0.493703023	7.756824664	2.455501266	0.01445005	0.240210148	-3.028745933	1.840130641	up
FAM157A	0.493383862	3.818867489	2.098656771	0.036409877	0.30811821	-3.743757954	1.438780786	up
PVRIG	0.493354733	5.353918161	2.552222637	0.011036672	0.225905151	-2.816196829	1.957161883	up
UPP1	-0.4927634	10.73871143	-2.407023023	0.016489273	0.246272906	-3.132281674	1.782798492	down
CPNE5	0.492418888	6.377554036	2.835155772	0.00478889	0.18948769	-2.148952203	2.319765115	up
EML6	0.492234778	5.660596861	2.477530912	0.013599528	0.234296893	-2.981034898	1.866476149	up
GNB3	0.491809079	3.198815919	2.466436288	0.014022159	0.23742242	-3.005114913	1.853185112	up
BDKRB1	-0.491637394	6.954798879	-2.436124654	0.015236703	0.243686479	-3.070369308	1.817109005	down
CA12	-0.491066438	11.94131435	-2.08596401	0.03755055	0.311479919	-3.767175322	1.425383693	down
PREX2	0.490969878	3.885635426	1.992949484	0.046876883	0.340871128	-3.934535996	1.32904127	up
CLEC9A	0.490749213	2.324289013	2.205480144	0.02793069	0.286265491	-3.541174944	1.55391833	up
GRAP2	0.489727332	4.868811435	2.182709497	0.029578945	0.291916839	-3.585181595	1.529017316	up
DDIT4	-0.4893131	12.4264417	-2.647488888	0.008396912	0.212682941	-2.599081186	2.075880397	down
TCEA3	0.4892841	8.413013004	2.066409863	0.039367501	0.317071317	-3.802979468	1.404862158	up
ZNF91	0.48922893	6.639495516	2.395085772	0.017028767	0.247211154	-3.15746858	1.768816785	up
SLC16A4	0.489202219	4.410467937	2.470348193	0.013871832	0.235946276	-2.996636392	1.857866168	up
KL	0.488963951	3.72459417	2.357848463	0.018812808	0.255501518	-3.235255043	1.725546376	up
PAPSS2	0.488814093	8.147084978	2.554993935	0.010950474	0.225716102	-2.809989605	1.96056707	up
LOC441455	-0.488653522	1.923159193	-2.650945843	0.008312799	0.212229565	-2.591058133	2.080252746	down
F2RL1	-0.488092921	9.683404709	-2.162678119	0.031097654	0.294906633	-3.623525577	1.50727237	down
ADD3	0.487404959	10.39460561	3.27373541	0.001144087	0.147265462	-0.982150839	2.941540786	up
HBG1	-0.486821172	0.83159574	-2.978750507	0.003052438	0.170366729	-1.78455717	2.51535314	down
CLIP3	0.486730966	6.982698879	2.57657775	0.010299427	0.22187538	-2.761422554	1.987186934	up
VASH2	0.486716198	4.833252466	2.081899007	0.037922256	0.313008464	-3.774645618	1.421105835	up
PRRG3	0.486625634	1.199482063	2.256879467	0.024499612	0.276422155	-3.440202478	1.610840802	up
RSPH4A	0.486447252	2.159980942	2.638913482	0.008608873	0.213784425	-2.618939725	2.065053708	up
GRM8	0.486288166	2.422883184	2.726759989	0.0066485	0.19526995	-2.412566333	2.177276359	up
ZNF788	-0.485996287	4.871443946	-2.109964742	0.035418737	0.306167021	-3.722778394	1.450766927	down
MEIS1	0.485912048	7.810083408	2.891988541	0.004015637	0.177736627	-2.00679332	2.396245545	up
UTRN	0.485633502	9.923334753	2.991977546	0.002925763	0.170366729	-1.750124605	2.533760867	up
GRRP1	0.485548191	3.90166704	2.991406801	0.002931128	0.170366729	-1.751613379	2.532965213	up
C11orf88	0.485501847	1.771102466	2.158802602	0.03139911	0.295477164	-3.630904206	1.503082664	up
ADAMTS18	0.484911968	2.279672197	2.075659715	0.038498886	0.314767874	-3.786083885	1.414551836	up
IQSEC3	0.484865818	3.176113677	2.243179154	0.025376313	0.279643425	-3.467338097	1.595571481	up
C1orf190	0.484699027	3.975336547	2.197044762	0.028531782	0.288784457	-3.557529188	1.544671107	up
LOC100130872	0.484565297	3.716523991	2.959947614	0.003241162	0.170366729	-1.833253561	2.489299257	up
LOC283663	0.483899375	3.651877354	2.452175384	0.014582465	0.24046426	-3.03591309	1.836169062	up
F7	0.483842244	1.70906009	2.379890228	0.017737961	0.249109494	-3.189354243	1.751096308	up
LOC283070	0.483729749	8.016119283	2.840921564	0.004704694	0.187913164	-2.13465338	2.327468625	up
ZBTB12	0.483429476	6.123521973	3.29290697	0.001070599	0.146419575	-0.927512589	2.970373256	up
P2RX6	-0.48321237	3.836897758	-1.978893324	0.048443727	0.344253966	-3.95917656	1.314762456	down
TFEC	0.482780189	5.587272422	2.15804097	0.031458648	0.295477164	-3.632352765	1.502259946	up
ZNF280B	0.482743634	2.922983184	1.967056903	0.049797149	0.345473334	-3.979793254	1.302795525	up
PACRG	0.482603559	1.33044148	2.394429739	0.017058862	0.247211154	-3.158849242	1.768049951	up
MANEAL	0.482526096	6.309380717	1.976417087	0.048724276	0.344815368	-3.963499707	1.312254607	up
PIM2	0.482311785	8.859279148	2.568051603	0.010552359	0.221967148	-2.780654989	1.97665043	up
REM1	0.482222135	3.781152691	2.500320179	0.012766667	0.232233106	-2.931243903	1.893922481	up
IKZF1	0.481574818	7.52801861	2.106607368	0.03571057	0.306897328	-3.729018804	1.447203216	up
CMAH	0.481461494	5.891667265	2.499299162	0.012802989	0.232233106	-2.933484124	1.892688627	up
STOX2	0.480946562	5.641119058	2.221233885	0.026837395	0.282822419	-3.510468342	1.571259641	up
APOB	-0.480543832	1.524051345	-2.356666996	0.018872002	0.255501518	-3.237703658	1.724182025	down
FAM40B	-0.480118238	7.485867489	-2.698285859	0.007234657	0.202906438	-2.480173026	2.140582041	down
ZFP14	0.479831442	5.933441256	2.82865717	0.004885426	0.190143518	-2.165034901	2.311097562	up
EFHA2	0.479582894	3.389515247	2.241727865	0.025470759	0.279687492	-3.470203165	1.59395811	up
RND1	0.47948899	5.570963453	2.152847216	0.031867249	0.296473289	-3.642217516	1.496655426	up
GLCCI1	0.479000963	7.049448879	3.253261876	0.001227714	0.147786128	-1.04016577	2.91090286	up
ZNF546	0.47862685	4.332619507	3.298377214	0.001050448	0.146419575	-0.911867183	2.978625397	up
SLC14A1	0.478594276	2.763423991	2.264401527	0.024029556	0.274591868	-3.425235365	1.619254256	up
TCL6	0.477696019	1.17408139	2.29414436	0.02224694	0.266781353	-3.365578895	1.652729719	up
SLC6A6	0.477255597	10.16682466	3.267445091	0.001169201	0.147786128	-1.000012148	2.932110768	up
ANTXR1	0.476982884	11.05909686	2.906636415	0.003835704	0.176890425	-1.96971517	2.416154948	up
FLJ35024	0.476317319	2.592215247	2.643931846	0.008484257	0.212682941	-2.607325975	2.071386165	up
FGFR1	0.476306354	9.216180045	2.356266908	0.018892084	0.255501518	-3.238532578	1.723720125	up
KCNJ2	0.476038769	7.099158744	2.526299779	0.011872719	0.229441885	-2.87394365	1.925449822	up
KCNN3	0.475705689	5.097397085	2.273653798	0.023462156	0.272148295	-3.406758972	1.629632078	up
SOBP	0.475481628	5.64358296	2.228442522	0.026349614	0.281018838	-3.496346429	1.57922574	up
RMRP	-0.475111363	3.474964574	-2.323276256	0.020613912	0.260112858	-3.306412877	1.685839575	down
PTGIR	0.474921976	5.355436323	2.718567639	0.006812592	0.196839358	-2.432087675	2.166687604	up
HCG2P7	0.474887744	0.898919731	3.793718822	0.000168911	0.134043103	0.605933374	3.772341839	up
THSD1	-0.474565803	8.415832063	-2.088578543	0.037313124	0.310514161	-3.762363034	1.428138389	down
LGI4	0.474399226	5.494928251	2.901109117	0.003902719	0.176890425	-1.983727515	2.408632725	up
HMGN5	0.474360839	5.629843274	2.16123313	0.031209759	0.295406345	-3.626278215	1.505709578	up
KLHL6	0.473985083	7.229316368	2.412794521	0.016233879	0.246272906	-3.120060524	1.789577687	up
L1TD1	0.47345515	1.753352915	2.108719797	0.035526712	0.306584029	-3.725093528	1.449444979	up
C1QTNF4	0.473292246	1.650820404	2.19838186	0.028435763	0.288398056	-3.554940945	1.546135113	up
LOC650623	0.47315098	4.979095291	2.112187447	0.035226659	0.305406799	-3.718641666	1.453128551	up
ANKLE1	0.472774684	4.161313004	1.968773725	0.049598889	0.345415343	-3.976810412	1.304528047	up
OTX1	0.471817255	5.961627803	2.057123777	0.040256255	0.32041311	-3.819866929	1.395166631	up
AKT3	0.471679648	8.020486323	2.631984353	0.008783634	0.214420939	-2.634940436	2.05632576	up
PRPH2	0.471504095	3.203258296	2.180541648	0.029740155	0.292549528	-3.589347942	1.526656772	up
CCDC65	0.471183604	1.565397982	2.740505665	0.006381168	0.193351039	-2.37968499	2.195099797	up
PTCH1	0.471153388	7.445830045	2.459161334	0.014305561	0.239816528	-3.020847722	1.844495097	up
HHLA3	-0.470871258	6.652584529	-3.774705094	0.000181893	0.134043103	0.544013553	3.740184894	down
PTCH2	0.47063239	3.086392152	2.360092616	0.01870082	0.254762993	-3.230600705	1.728139355	up
KIAA0495	0.470427674	7.456059865	2.804735177	0.005256192	0.190143518	-2.223931318	2.279328808	up
BHLHA15	0.470190166	2.361886771	2.031328259	0.042815157	0.329231137	-3.866387228	1.368402454	up
CITED4	-0.46997936	9.037374439	-2.331774192	0.020157749	0.258972831	-3.289016903	1.69555797	down
C7orf68	-0.469957453	8.831205605	-2.559899934	0.010799351	0.224403522	-2.798985036	1.966602336	down
IL4I1	0.469614147	7.534966816	2.272534831	0.023530151	0.272461369	-3.408997404	1.62837528	up
PPFIA2	0.469547054	1.609299552	2.662481532	0.008037561	0.21020527	-2.564212468	2.094875693	up
SHE	0.469330822	5.930660987	2.234728926	0.02593053	0.280023911	-3.483994762	1.586188604	up
TSPAN12	0.4691172	5.620150224	2.204404933	0.028006694	0.286343339	-3.543262929	1.552738156	up
DTHD1	0.468547982	2.38278139	2.127056694	0.033964513	0.302937177	-3.690858625	1.468974612	up
FBLN5	0.468544075	8.274805381	2.354785611	0.018966601	0.255501518	-3.241600402	1.722010498	up
LRRC50	0.468486791	1.944044843	2.209489796	0.027648831	0.286076028	-3.533379713	1.558323229	up
RGS13	0.468384487	2.025915022	2.349377462	0.019240851	0.256481154	-3.252784961	1.715775725	up
ZNF141	0.468030558	5.155893722	3.629853011	0.000316504	0.134043103	0.081822427	3.499620723	up
ARHGAP24	0.467983351	7.308563677	2.413126121	0.016219312	0.246272906	-3.119357498	1.789967564	up
PTK6	-0.467754415	9.600556726	-2.377609044	0.017846638	0.249585482	-3.194123951	1.748443574	down
CTLA4	0.467709144	6.051273767	2.022344027	0.043738202	0.332251016	-3.882454612	1.359139075	up
PARP15	0.467477528	3.554715695	2.206075231	0.027888702	0.286265491	-3.540018899	1.554571696	up
SMARCA2	0.467278407	10.57242758	3.409872602	0.000709135	0.134043103	-0.587631267	3.149271283	up
TNFRSF4	0.467222651	6.199884081	2.448975905	0.014710859	0.241176944	-3.04279896	1.832361976	up
RASGEF1B	0.467101817	7.714159417	3.198435398	0.001480357	0.151940983	-1.193824161	2.829633554	up
DNASE2B	0.46690959	1.064271525	2.245088304	0.025252533	0.278892602	-3.463566387	1.597695052	up
RAMP3	0.466765386	7.515900673	2.915693305	0.003728159	0.176890425	-1.946699638	2.428505597	up
CCDC64	0.465807893	8.556913453	3.030193072	0.002586335	0.166855394	-1.649822988	2.587315227	up
NLRC3	0.465763217	6.24108565	2.423960082	0.015749678	0.245326922	-3.096336754	1.802728328	up
IL16	0.465744567	8.149602466	2.877629002	0.004199459	0.181314298	-2.042967219	2.376806657	up
ZNF649	0.465565952	6.447332511	2.757716927	0.006060138	0.193351039	-2.338289048	2.21751748	up
NR2F1	0.465452405	5.677728027	2.12635096	0.034023529	0.302937177	-3.69218159	1.468220648	up
CD226	0.465426131	3.726091031	2.082597683	0.037858146	0.313008464	-3.773362668	1.421840657	up
IDO2	0.465356203	1.841442825	2.426976525	0.015621074	0.245105134	-3.089909386	1.806289104	up
MT1X	-0.464958253	11.0264704	-2.478817699	0.013551249	0.234296893	-2.978235246	1.868020682	down
GPR137C	0.464862373	4.156054484	2.613001068	0.009278822	0.216755005	-2.678568349	2.032507156	up
3-Mar	0.464779643	5.966067489	2.809897484	0.005174089	0.190143518	-2.211262297	2.286166147	up
OR7A5	0.464078789	1.198797758	1.967579169	0.049736767	0.345435465	-3.978886129	1.303322451	up
EPB41L1	0.463925376	9.923269731	2.410674668	0.016327276	0.246272906	-3.124552617	1.787086254	up
DYDC2	0.463533189	1.452367489	2.09995931	0.036294515	0.308030831	-3.741346986	1.440159009	up
OSBPL7	0.463442274	6.74753991	2.984903979	0.002992895	0.170366729	-1.76855663	2.523908557	up
ZNF239	0.463371909	4.457001121	2.194471442	0.028717364	0.288989477	-3.562506078	1.541855431	up
RUNDC2C	0.463360953	3.416381614	2.779285616	0.005678471	0.193351039	-2.286060612	2.24576859	up
SEZ6L	0.462927362	1.376423094	2.099056594	0.036374433	0.308030831	-3.743018048	1.439203773	up
FBXO41	0.462723842	7.728382063	2.807358735	0.005214319	0.190143518	-2.217495538	2.282802384	up
CN5H6.4	0.462362973	3.12768991	3.264526211	0.001181027	0.147786128	-1.008289226	2.927740035	up
CAMK1D	0.462148657	7.071880493	2.958312747	0.003258065	0.170366729	-1.837473655	2.487040236	up
BATF	0.462022532	6.527190359	2.263512655	0.02408469	0.274591868	-3.427006537	1.618258944	up
DAAM2	0.461865336	6.800182511	2.1351683	0.033292473	0.301740197	-3.675621845	1.477653938	up
LPHN2	0.461852147	9.315131614	2.378515712	0.017803374	0.249490287	-3.192228739	1.749497682	up
CHSY3	0.461670886	5.811678924	2.355969647	0.018907017	0.255501518	-3.239148368	1.723376977	up
NHLRC4	0.460729223	3.279617489	2.702650319	0.007141894	0.201960162	-2.469854794	2.146186618	up
CD28	0.460636863	5.349406278	2.0343564	0.042507792	0.328766845	-3.860955987	1.371531457	up
VASN	0.460476257	8.341007175	3.008973321	0.002770063	0.168057807	-1.705667187	2.557510337	up
OLFML2B	0.460317275	9.339774215	2.135313247	0.033280569	0.301740197	-3.675349061	1.477809254	up
KLRG1	0.46005928	3.02531435	2.386132342	0.01744355	0.247874417	-3.176279934	1.758365117	up
GIMAP1	0.459633065	5.948817265	2.479844678	0.013512826	0.234296893	-2.975999843	1.869253815	up
PAK3	0.459479826	1.681663901	1.989137109	0.047297562	0.341539383	-3.94123602	1.325161242	up
CASP4	-0.459144904	10.43150919	-3.371409537	0.000813064	0.134996224	-0.70063499	3.08987545	down
RGPD8	-0.458893755	0.616647309	-2.033722789	0.04257195	0.329067066	-3.86209308	1.37087646	down
COL8A2	0.458835468	9.001506951	2.253948911	0.024684895	0.276842863	-3.446020448	1.607568708	up
TMEM200B	-0.4587965	6.848196188	-2.24504106	0.02525559	0.278892602	-3.46365976	1.597642485	down
IL2RG	0.458734882	8.856692377	2.058339028	0.040138983	0.319931912	-3.817661136	1.396433636	up
HSH2D	0.458467655	6.517236099	2.20625699	0.027875888	0.286265491	-3.539665744	1.554771282	up
PRRT2	0.45809381	3.945930493	2.470859767	0.01385228	0.235946276	-2.995526662	1.858478753	up
C1QTNF7	0.457881757	2.767699552	1.983771012	0.047895082	0.342297311	-3.950645308	1.319709082	up
FCHO1	0.457745019	6.37963139	2.156883798	0.031549292	0.295756109	-3.634552649	1.501010382	up
FUZ	0.457678456	6.849503812	2.501918422	0.012709993	0.232233106	-2.927735409	1.895854673	up
PTPN7	0.45753799	7.542542152	2.095388796	0.036700694	0.3088745	-3.749800452	1.435325718	up
MYLIP	0.457510539	8.565945291	2.605302683	0.009486661	0.21761022	-2.696174013	2.022886626	up
SCG3	0.457145133	1.391780493	2.149391057	0.032141673	0.297506112	-3.648769101	1.492931516	up
ZC3H12D	0.457031809	3.703129148	2.246192527	0.02518118	0.278563608	-3.46138346	1.598923917	up
GNA14	0.45699237	3.858080493	2.421628251	0.015849733	0.245766628	-3.101300046	1.799978054	up
C9orf68	0.456980397	3.952352242	2.678700248	0.007664434	0.206492929	-2.526278284	2.115519906	up
ZNF737	0.456898938	4.765174215	2.069883696	0.03903935	0.316059601	-3.796642898	1.408497427	up
CLEC4E	0.45598902	4.542197758	1.991488498	0.047037722	0.341030248	-3.93710508	1.327553718	up
CARD9	0.455929595	5.459654933	2.317881955	0.020908138	0.262307402	-3.317423377	1.679684633	up
C20orf118	0.455843117	4.292443049	2.967315115	0.003165979	0.170366729	-1.814208103	2.499492005	up
KAZALD1	0.455700347	4.965340135	2.288090283	0.022600135	0.268974366	-3.377783291	1.645888958	up
KLRF1	0.455671452	2.039859641	2.290034643	0.022486172	0.26833802	-3.373867086	1.648084473	up
TNS1	0.455527893	10.45420897	2.431859888	0.015414841	0.244290493	-3.079487578	1.812060955	up
GPR97	-0.455506935	4.898923318	-2.092134367	0.036992277	0.309301354	-3.755808751	1.431888934	down
PRMT6	0.455285803	8.152292601	3.206799373	0.001438937	0.151494193	-1.170543305	2.841958353	up
C10orf128	0.455271358	2.964356278	2.428661716	0.015549632	0.244623711	-3.086315241	1.808279888	up
NPNT	0.455258675	9.99290583	2.157430064	0.031506474	0.295756109	-3.633514294	1.501600201	up
RAET1G	-0.455228925	6.944624439	-2.017070848	0.044287783	0.334029459	-3.891852657	1.353716058	down
FAM65B	0.455175096	6.209276906	1.992952959	0.046876501	0.340871128	-3.934529884	1.329044808	up
LMO4	0.45504349	10.22422309	2.967535372	0.003163756	0.170366729	-1.81363803	2.499797039	up
NFAM1	0.454926299	7.15745852	2.120777294	0.034492715	0.303660139	-3.702614867	1.462272617	up
TNRC6C	0.454411065	7.898031614	3.502790645	0.000506936	0.134043103	-0.309656842	3.295046888	up
PRRX1	0.453917985	10.00022825	2.122508705	0.034346376	0.303282195	-3.699376727	1.464119078	up
BNIP3	-0.453740879	9.968456054	-2.719046851	0.006802894	0.196839358	-2.430947333	2.167306296	down
AK3L1	-0.453223817	8.944170852	-2.744708262	0.006301394	0.193351039	-2.369600075	2.200563365	down
ANKRD55	0.452734311	1.499776009	2.931097522	0.003551542	0.175272015	-1.907396583	2.44958304	up
ABCA6	0.45268686	4.740061435	2.000797955	0.046020778	0.338519017	-3.920703175	1.337046042	up
LOC387646	0.452669739	3.462995291	2.229539109	0.02627609	0.281018838	-3.494194273	1.580439262	up
GIMAP6	0.452660854	7.494748206	2.328822305	0.020315192	0.259106711	-3.295066665	1.692179062	up
KIR3DL2	0.452445862	1.597471525	2.162144664	0.031139	0.295008619	-3.624541993	1.506695334	up
TXK	0.452444413	3.084080045	2.41804889	0.016004409	0.245875237	-3.108909675	1.795760364	up
PRICKLE1	0.452311432	7.701252466	2.137014808	0.033141097	0.301189343	-3.672145457	1.479633118	up
SNED1	0.45191797	6.667933408	2.069033948	0.039119404	0.316385138	-3.798193874	1.407607773	up
TMC8	0.450961663	8.502721749	2.581956884	0.010142651	0.221284412	-2.749257113	1.993848504	up
OLFML1	0.450929903	6.395513229	2.139809182	0.032913139	0.299706105	-3.666878952	1.482630693	up
KCNAB2	0.450918402	7.922030493	2.697038661	0.007261364	0.203100551	-2.483118631	2.138981787	up
C12orf74	0.450594003	1.09129417	2.500344948	0.012765787	0.232233106	-2.931189547	1.893952418	up
SNX20	0.450534535	5.306480717	2.094598067	0.036771359	0.3088745	-3.75126113	1.434490319	up
GUCY1B3	0.450308603	7.469708072	2.351405742	0.019137591	0.256086357	-3.24859322	1.718112734	up
PTGR1	-0.450119657	9.878692601	-2.512658851	0.012334903	0.230730928	-2.904101452	1.908864263	down
FAM124B	0.449656719	3.92855426	2.512574657	0.012337805	0.230730928	-2.904287098	1.908762112	up
MAP4K1	0.449018719	6.58195	2.007147953	0.045337829	0.336996972	-3.909472393	1.343539276	up
LOC647859	0.448748374	0.919865471	2.766311075	0.005905365	0.193351039	-2.317525306	2.228753225	up
RHOD	-0.448577017	10.71333139	-2.105611643	0.035797516	0.306910422	-3.730867706	1.446147107	down
AGPAT2	-0.448252524	10.49551682	-3.359254312	0.00084875	0.136576721	-0.736095036	3.071220448	down
APLN	-0.447944398	7.541428924	-2.042023429	0.041737925	0.325282391	-3.847169053	1.379469142	down
HEPH	0.44784687	7.346690583	2.106345776	0.035733395	0.306897328	-3.729504621	1.446925724	up
RFTN2	0.447797116	5.203934753	2.601387206	0.00959396	0.218838079	-2.705109168	2.018002104	up
RINL	0.447147238	6.742451345	2.817096015	0.005061541	0.190143518	-2.193558715	2.295717206	up
CYP2J2	0.44694348	6.350033632	2.065459181	0.039457714	0.317094079	-3.804711777	1.403868081	up
TESC	0.446388364	4.618359641	2.077971048	0.038284409	0.313977652	-3.78185052	1.416978057	up
ALK	0.446173706	1.613408744	2.302202515	0.021784303	0.264992916	-3.349285755	1.661856325	up
PIWIL4	0.44616132	4.422529148	2.342817807	0.019578157	0.256860607	-3.266317366	1.708228198	up
RHOJ	0.445731214	6.100779596	2.709286248	0.007002904	0.199517876	-2.454135671	2.154721852	up
LIPE	0.445440005	6.577411883	2.131724855	0.033576352	0.301972609	-3.682096911	1.473966486	up
ARMCX2	0.444388846	7.183349552	2.063062394	0.039685935	0.318381908	-3.809075681	1.401363385	up
SMAD6	0.444176649	5.456191031	2.654117965	0.008236282	0.211256551	-2.58368724	2.084268807	up
PURG	0.443977538	1.32371861	2.783245413	0.005610812	0.19293373	-2.276429454	2.250974294	up
ANKS1B	0.443951894	1.720178251	2.543987991	0.011296378	0.227590422	-2.834602522	1.947060785	up
APOA2	-0.443879926	0.463295291	-2.58971767	0.009920218	0.220561639	-2.731662096	2.003478764	down
ZNF804A	0.443709849	2.206332511	2.302435225	0.021771069	0.264992916	-3.348814401	1.662120253	up
FOXF1	0.443601445	5.689358072	2.397858189	0.016902103	0.24714855	-3.151629788	1.772059245	up
TGFB3	0.442458317	9.209104484	2.349814961	0.019218537	0.256481154	-3.2518811	1.716279687	up
CADM4	0.442123837	9.302929821	2.430223952	0.01548366	0.244290493	-3.082981168	1.810126374	up
PPP1R14C	-0.441860784	10.27542668	-2.115541805	0.034938475	0.305134816	-3.712390728	1.456696052	down
SLC25A45	0.441773219	6.074142825	3.543222377	0.00043703	0.134043103	-0.186506649	3.359488297	up
SESN3	0.441673482	8.405970179	2.031820168	0.042765099	0.329231137	-3.865505486	1.368910515	up
IKZF2	0.441654003	7.990976457	2.086873313	0.03746783	0.311170938	-3.765502335	1.426341453	up
C6orf97	0.441537488	4.004779148	2.283253693	0.022885807	0.271010473	-3.387510787	1.640433774	up
ANKRD45	0.441425029	2.016293274	2.147644607	0.032281115	0.298313811	-3.652075802	1.491051468	up
EPB41L4A	0.441196783	7.517663677	2.346658523	0.019380039	0.256599814	-3.25839853	1.712645357	up
SLCO2A1	0.441093259	9.126403363	2.063019172	0.039690061	0.318381908	-3.80915433	1.401318237	up
CTH	-0.440872261	5.164668834	-2.693364948	0.007340548	0.203562794	-2.491787503	2.134271528	down
ADAMTS10	0.44062753	5.57373991	2.409194167	0.016392785	0.246272906	-3.127687612	1.785347244	up
HHAT	0.440154545	6.881803363	2.795366172	0.005408222	0.191102914	-2.246866946	2.266945508	up
PRKX	0.439702492	9.671859865	2.712134138	0.006944005	0.198275982	-2.447378222	2.15838995	up
FAM177B	0.439276515	0.924239462	2.356060038	0.018902475	0.255501518	-3.238961126	1.723481318	up
SYNE1	0.439250663	8.440569507	2.205868111	0.02790331	0.286265491	-3.540421295	1.554344277	up
NCRNA00160	-0.438335994	0.54831704	-3.941077725	9.42E-05	0.134043103	1.095607721	4.026110126	down
ZNF703	0.438273085	7.536431166	2.264098659	0.024048329	0.274591868	-3.425838937	1.618915087	up
PHLDA2	-0.438109139	9.129849327	-3.031949489	0.00257164	0.166855394	-1.645183813	2.58978987	down
LYG1	0.438004398	2.708267713	2.228306559	0.026358743	0.281018838	-3.496613196	1.579075311	up
GJD3	0.437582591	6.242039238	2.164598137	0.030949232	0.294906633	-3.619865248	1.509350126	up
MLLT3	0.437473582	7.836707399	2.973598795	0.00310312	0.170366729	-1.797928596	2.508201498	up
DISC1	0.437162194	6.411939462	2.536854418	0.011525745	0.227618851	-2.850500596	1.938330993	up
KLC3	-0.436939618	9.474028251	-2.275412555	0.023355629	0.271823438	-3.403238505	1.631608423	down
ZNF493	0.436758263	5.001869955	2.169224635	0.030594096	0.294615635	-3.611032244	1.51436238	up
FAM153B	0.436471065	0.906343049	2.353414629	0.019035798	0.25559511	-3.244438089	1.720428923	up
ADAMTS9	0.436143887	7.134212108	2.175337046	0.030130287	0.293415844	-3.599334062	1.520996727	up
UCP2	0.435684899	9.664405605	2.284809337	0.022793582	0.270805691	-3.384384217	1.642187425	up
PRTFDC1	0.435385838	6.420823094	2.375243292	0.017959963	0.250610249	-3.199065783	1.745694566	up
GLIS3	0.435041822	6.690073318	1.976089112	0.048761537	0.344960148	-3.964071905	1.311922616	up
SPTBN2	0.435024621	10.78458161	2.314540687	0.02109222	0.262756846	-3.324230861	1.675877702	up
LHFPL1	0.434924954	1.420018834	1.969889944	0.049470345	0.345415343	-3.974869702	1.305655062	up
ZDHHC23	0.434817002	7.04815852	2.621807047	0.009046087	0.216704978	-2.658368145	2.04353924	up
CALCRL	0.434732946	8.214676233	2.417995933	0.016006707	0.245875237	-3.109022177	1.795697999	up
IL12B	0.434665724	1.762204933	2.251190324	0.024860418	0.277605072	-3.451490278	1.604491569	up
CUL9	0.434643857	9.272136547	3.685838805	0.000256051	0.134043103	0.258458825	3.591672828	up
CTSL1	-0.434496773	10.93868587	-2.45163777	0.01460397	0.240574266	-3.037070745	1.835529081	down
ZNF132	0.434284542	5.087800673	3.10503068	0.002024015	0.161263553	-1.449883325	2.693786219	up
MYO15B	0.434137622	6.95563722	2.072472797	0.038796292	0.315879728	-3.79191338	1.411209777	up
IL2RB	0.433573919	8.428186996	2.031984217	0.042748416	0.329231137	-3.865211383	1.369079971	up
S100A2	-0.43346616	14.89846726	-2.065809613	0.03942444	0.317094079	-3.804073319	1.40423447	down
C16orf74	-0.433258923	8.451486099	-2.475864293	0.013662286	0.234296893	-2.984658854	1.864476628	down
RAB38	-0.433026855	10.1064583	-1.996824614	0.046452521	0.339626163	-3.927712795	1.332990707	down
ICK	0.432370802	9.053595964	3.10379659	0.002032294	0.161263553	-1.453218089	2.692013366	up
LPPR4	0.432151725	5.730060762	2.061008144	0.039882433	0.319330539	-3.812811968	1.399218354	up
ZNF879	0.431965371	4.714356502	2.013282123	0.044686252	0.335310218	-3.898590212	1.349826068	up
TIPARP	-0.431769308	10.65619753	-3.056226497	0.00237622	0.164884737	-1.580798749	2.624113296	down
ACACB	0.431676198	6.847406278	2.075719729	0.038493304	0.314767874	-3.785974022	1.414614808	up
KLHL14	0.431553855	1.790795964	2.099178286	0.03636365	0.308030831	-3.742792819	1.439332527	up
DPYSL2	0.431202576	10.04896525	3.364101944	0.000834346	0.136576721	-0.7219677	3.078653611	up
GGT7	0.431150583	7.475770179	2.168346322	0.030661245	0.294836232	-3.612710554	1.513410218	up
IDUA	0.431107759	6.760869507	2.680404227	0.007626151	0.205735716	-2.522279922	2.117694601	up
LOC100129726	0.430685292	1.665697309	3.311164177	0.001004711	0.144947394	-0.875199371	2.997959054	up
LOC399744	0.430609948	6.085387444	3.24080268	0.001281341	0.147786128	-1.075301896	2.892335278	up
LOC202181	0.430242968	3.984134978	2.302190988	0.021784959	0.264992916	-3.3493091	1.661843252	up
RAB42	0.430154708	4.22890583	2.009036936	0.045136329	0.336608453	-3.906124755	1.345473766	up
ITGA9	0.430117394	5.639815919	1.968184466	0.049666862	0.345415343	-3.977834492	1.303933275	up
EMCN	0.430033338	6.058033632	2.402053408	0.016712013	0.246272906	-3.142782054	1.776971232	up
HIST1H2BH	-0.430031288	4.240107399	-2.302403863	0.021772852	0.264992916	-3.348877927	1.662084682	down
JAM2	0.429913304	5.471272422	2.14476612	0.032512078	0.298552259	-3.657520156	1.487955273	up
GATS	0.429740829	6.612309865	2.433412976	0.015349757	0.244116122	-3.076168798	1.813898497	up
1-Sep	0.429255686	6.608154709	2.072224873	0.038819511	0.315879728	-3.792366514	1.410949943	up
RAC2	-0.428593721	10.31893744	-2.57076679	0.010471217	0.221937544	-2.774537032	1.980002849	down
MAN1C1	0.428526682	6.049581614	2.166805912	0.03077932	0.294906633	-3.615652417	1.511740986	up
KIAA1462	0.428409332	8.187665919	2.332135705	0.020138541	0.258972831	-3.288275486	1.695972004	up
SYT11	0.42776417	7.505937668	2.620810755	0.009072153	0.216755005	-2.660656852	2.042289623	up
FAM196A	0.427707947	2.122056502	2.409795402	0.016366154	0.246272906	-3.126414708	1.786053361	up
CCDC106	0.427595329	7.249219507	2.775299195	0.00574733	0.193351039	-2.2957432	2.240533865	up
C9orf45	0.42721584	5.845491256	2.080743423	0.038028494	0.313418302	-3.776766642	1.419890868	up
COL18A1	0.426946875	12.24168834	2.912131914	0.003770116	0.176890425	-1.955758097	2.423645326	up
C3orf36	0.426775503	3.662967937	2.299905103	0.021915339	0.26520579	-3.353936663	1.659251809	up
FAM155A	0.42586693	3.015118161	2.133413633	0.03343687	0.301740197	-3.678922604	1.475774379	up
AKNA	0.42572075	9.173623991	2.952523651	0.003318569	0.171333262	-1.85239914	2.479049112	up
TNFRSF12A	-0.425659523	10.77096749	-2.399709641	0.016817978	0.246976465	-3.14772692	1.774226208	down
NCF1	0.425616411	6.580576682	2.067275324	0.039285527	0.316908396	-3.801401767	1.405767418	up
TTC23L	0.425334743	1.413491928	2.569204456	0.010517838	0.221937544	-2.778058105	1.978073508	up
WDR52	0.425249188	6.030339686	2.163531016	0.031031648	0.294906633	-3.621900002	1.508195166	up
DAB1	0.425124681	1.037107848	2.433385723	0.015350897	0.244116122	-3.076227052	1.813866245	up
ZCCHC18	0.424863256	2.384725336	2.466642352	0.014014205	0.23742242	-3.004668621	1.853431548	up
LCN12	0.424673065	1.487654933	2.036095867	0.042332078	0.328003692	-3.857832513	1.373330409	up
CXXC4	0.424571938	0.842084978	2.86886165	0.004315426	0.183061327	-2.0649686	2.364976328	up
KIF26B	0.424317538	7.884206726	1.980003331	0.048318409	0.343839494	-3.957236929	1.315887373	up
HCLS1	0.423458397	9.272302691	2.222841893	0.026727915	0.282701745	-3.50732208	1.573034925	up
SOX4	0.423200477	10.75366054	2.747113212	0.006256149	0.193351039	-2.363822254	2.203692909	up
CD248	0.423008225	9.573933408	1.999071559	0.04620795	0.338924335	-3.923750496	1.335283299	up
SSTR3	0.422907476	1.146959865	2.735887696	0.006469878	0.194475246	-2.390749503	2.189103916	up
LOC644538	0.422903673	4.388348655	2.490945169	0.013103643	0.232233106	-2.95178035	1.882607963	up
ZNF542	0.422584214	5.783820628	1.988946497	0.047318679	0.341539383	-3.941570679	1.32496739	up
LOC115110	0.422571288	4.80418565	2.255465753	0.024588842	0.276607629	-3.443010014	1.609261926	up
TNFSF13	0.422039345	8.288143946	2.819892516	0.005018421	0.190143518	-2.186669448	2.299432899	up
HCG11	0.421544681	7.42683722	2.453420334	0.014532774	0.240417285	-3.033231371	1.837651479	up
POU2F2	0.421227793	6.327174215	2.173480651	0.030270505	0.293526739	-3.602890306	1.518980336	up
BTK	0.421155423	6.287965022	2.234337878	0.02595643	0.280023911	-3.484764091	1.585755045	up
EBF1	0.421133497	6.427202466	2.39655952	0.016961332	0.24714855	-3.154365639	1.770540037	up
LOC645166	-0.420369774	6.892556278	-2.055158428	0.040446528	0.320921945	-3.82343152	1.393118749	down
GPR173	0.420122686	2.640624888	2.179186365	0.029841324	0.292549528	-3.591950581	1.525181914	up
AGTRAP	-0.420003822	10.6484843	-3.291438229	0.00107607	0.146419575	-0.931709139	2.968159501	down
LOC100190986	0.419767496	5.730210314	2.310944718	0.021291916	0.263644773	-3.331546592	1.671785257	up
ANKRD37	-0.419761176	7.334979596	-2.179510522	0.029817099	0.292549528	-3.591328226	1.525534608	down
ANGPTL4	-0.419724016	9.524826233	-1.989192925	0.04729138	0.341539383	-3.941138018	1.32521801	down
OR51E2	0.419659553	1.618765695	2.163772591	0.031012974	0.294906633	-3.621439461	1.508456589	up
CCDC146	0.419605138	6.609941031	2.201686173	0.028199673	0.287314787	-3.548538139	1.549755921	up
ITGA5	-0.419416535	11.78381816	-2.067475693	0.039266569	0.316908396	-3.801036409	1.405977041	down
COMTD1	-0.41875583	8.47011704	-2.860777393	0.004424931	0.184633445	-2.08519868	2.354093455	down
SHC3	0.418645947	3.683069955	1.973057925	0.049107044	0.345260194	-3.969355826	1.308856206	up
NINJ2	0.418639628	6.070880045	2.355346996	0.01893833	0.255501518	-3.240437973	1.722658318	up
CNR2	0.418588161	1.414816816	2.099058117	0.036374298	0.308030831	-3.743015227	1.439205385	up
ZNF540	0.418441296	3.667939686	2.364884212	0.018463665	0.252537673	-3.220648596	1.733682083	up
ARSG	0.418418958	5.649625785	2.568774767	0.010530693	0.221937544	-2.779026142	1.977543043	up
EDNRB	0.418335314	6.312294843	2.172262083	0.030362851	0.294032707	-3.60522307	1.517657446	up
PTPRB	0.41817034	7.68278991	2.577969521	0.010258657	0.22187538	-2.75827728	1.98890947	up
FXYD5	-0.41785658	11.19262915	-2.482013286	0.013432008	0.233694176	-2.971276531	1.871859053	down
LRRC37A4	0.417783346	6.650896188	1.972551117	0.049165013	0.345260194	-3.970238511	1.308343841	up
BMP2	-0.417596312	8.945683184	-1.966799647	0.049826914	0.345473334	-3.980239996	1.30253601	down
DDAH1	0.417317662	7.277503363	2.130886685	0.033645765	0.301972609	-3.683671463	1.473069593	up
MPL	0.417174123	3.226984081	3.370609331	0.000815369	0.134996224	-0.702973125	3.088645643	up
TP53	0.417076724	10.05020762	2.185486494	0.029373539	0.291829415	-3.579838632	1.532043725	up
PLCB1	0.416989159	7.18987713	2.146768264	0.032351281	0.298313811	-3.653734068	1.490108516	up
VTN	-0.416874644	2.390357623	-2.05407324	0.040551917	0.321316427	-3.825398316	1.391988608	down
OR51E1	0.41682621	3.843373991	2.448735356	0.014720552	0.241176944	-3.043316311	1.832075901	up
KCTD11	-0.416124001	10.70353812	-2.726813168	0.006647446	0.19526995	-2.41243943	2.177345176	down
IER3	-0.416005475	11.38041368	-2.307110218	0.021506676	0.264866266	-3.339335393	1.667426701	down
DBP	0.415637622	8.125552691	2.671562446	0.007826684	0.207331371	-2.543000378	2.106422227	up
S1PR1	0.415070742	7.608680045	2.568466291	0.01053993	0.221937544	-2.779721003	1.977162263	up
IL9R	0.414826026	3.157012332	1.973332509	0.049075661	0.345260194	-3.968877503	1.309133839	up
TRIB3	-0.414122909	9.075535874	-2.589452384	0.009927749	0.220561639	-2.732264387	2.003149199	down
CAV2	-0.413984517	11.33861726	-2.98289406	0.003012226	0.170366729	-1.773786387	2.521112515	down
OTUD7A	0.413408394	3.521297982	2.183770475	0.029500322	0.291916839	-3.583141049	1.530173243	up
GRM1	0.413399176	1.068925112	2.120088852	0.034551051	0.303782901	-3.703901696	1.46153874	up
NFIB	0.413296371	9.530302691	2.524872543	0.011920344	0.229825286	-2.877106438	1.923711207	up
P2RX1	0.413092921	4.160471525	1.974953422	0.048890747	0.345260194	-3.966052555	1.310773328	up
LRRC56	0.413013274	5.832857848	2.34535542	0.01944706	0.256599814	-3.261086698	1.711146053	up
HHEX	0.412340392	6.120908969	2.538312252	0.011478537	0.227618851	-2.847255143	1.940113474	up
MAML2	0.411886989	7.627430942	2.091250717	0.037071789	0.309304746	-3.75743856	1.430956454	up
GPR17	0.41169317	1.623223991	2.257413351	0.024465987	0.276422155	-3.439141777	1.611437253	up
VANGL2	0.411451919	10.07223386	2.502640794	0.012684452	0.232233106	-2.926148931	1.896728299	up
CYB5R1	-0.410753904	11.24954709	-2.739681604	0.006396917	0.193351039	-2.381660732	2.194029263	down
PLXDC1	0.410152976	8.271554036	2.349006773	0.019259775	0.256481154	-3.253550664	1.71534878	up
MSGN1	0.410121966	0.721130493	2.40891984	0.016404949	0.246272906	-3.1282683	1.785025108	up
SULT1C4	0.409893378	2.437459417	2.199986274	0.028320917	0.287835853	-3.551833226	1.547892691	up
FBLN1	0.409038739	11.52957309	2.258213323	0.02441568	0.276020875	-3.437551963	1.612331176	up
ZNF578	0.408221216	2.81066278	2.541904875	0.011362933	0.227618851	-2.83924948	1.944509564	up
CBFA2T3	0.407899285	6.664826682	2.202233212	0.028160752	0.287077248	-3.54747723	1.550355751	up
C6orf174	0.407691879	4.545541031	2.210491644	0.027578791	0.285667298	-3.531429847	1.559424773	up
SPARCL1	0.407521519	10.37712152	2.244858182	0.025267425	0.278892602	-3.464021182	1.597439011	up
ABCB4	0.407485316	3.711389462	2.174034328	0.030228626	0.293490539	-3.601829953	1.519581597	up
AXIN2	0.407471169	6.418923991	2.065403542	0.039462999	0.317094079	-3.804813137	1.403809913	up
TMEM171	-0.406909695	6.818702691	-2.282920106	0.022905625	0.271010473	-3.388180967	1.640057846	down
WNT9B	0.406789923	1.131552018	2.804455816	0.005260668	0.190143518	-2.224616269	2.278959089	up
HVCN1	0.406632921	6.330350224	2.233842968	0.02598924	0.280162552	-3.485737565	1.585206415	up
ZNF48	0.406058287	7.218619731	3.509833103	0.000494052	0.134043103	-0.288301894	3.306227387	up
CDH3	-0.406050112	13.29330516	-2.189473767	0.029080766	0.290807659	-3.572155489	1.536394159	down
SARDH	0.406039628	4.764320852	2.025821207	0.043378974	0.331609363	-3.876244307	1.362720727	up
DOCK8	0.405991829	8.425656951	2.188208837	0.029173372	0.291166418	-3.574594385	1.535013374	up
S100A10	-0.405377523	13.45379103	-3.053728908	0.002395676	0.165600107	-1.587445223	2.620571887	down
KRBA2	0.405137677	4.688439686	2.419246598	0.015952504	0.245875237	-3.106364596	1.797171129	up
NAP1L5	0.404458908	5.864983632	2.63292646	0.008759688	0.214354505	-2.632767315	2.057511375	up
NAIP	0.404433234	4.570396188	2.278075873	0.023195116	0.271823438	-3.397902345	1.634603451	up
ATP2A3	0.404413259	9.090517713	2.141437256	0.032780947	0.299624374	-3.66380745	1.484378503	up
COL9A1	0.404404483	1.029643274	2.209016691	0.027681959	0.286076028	-3.534300205	1.557803174	up
SOCS1	0.404394326	7.81498722	2.437061163	0.015197829	0.243686479	-3.06836493	1.818218434	up
WIPF1	0.403673631	9.649550897	2.444377828	0.014897128	0.242343936	-3.05267959	1.826897438	up
CASP1	-0.403508498	9.508905157	-2.751033231	0.00618303	0.193351039	-2.354394082	2.20879868	down
EHD3	0.403257146	8.602134978	2.470537928	0.013864578	0.235946276	-2.996224836	1.858093355	up
LOC338799	0.403238913	6.420710987	2.20932589	0.027660304	0.286076028	-3.533698636	1.558143048	up
TMEM211	0.402891963	0.675823318	2.280475378	0.023051326	0.271511029	-3.393089548	1.637304087	up
TMEM204	0.402868608	7.527200673	2.548530623	0.011152446	0.22714257	-2.824456166	1.952629881	up
CDC20B	0.402608444	0.856011435	2.20756482	0.027783839	0.286265491	-3.537123816	1.556207749	up
LDHA	-0.402012678	14.62812601	-3.511290253	0.000491425	0.134043103	-0.28387832	3.308543056	down
C9orf167	-0.401651983	9.089943498	-2.011017704	0.044925852	0.336012252	-3.902611142	1.347503678	down
LPAR4	0.401273596	1.921770404	2.39175493	0.017182049	0.247211154	-3.164474749	1.764925049	up
PRTG	0.40114617	3.026024215	2.164101248	0.030987584	0.294906633	-3.620812824	1.508812283	up
ACPL2	0.40113239	7.595739462	1.993438715	0.046823128	0.340871128	-3.933675291	1.329539574	up
MAGI1	0.400829278	7.775553363	2.859939972	0.004436418	0.184633445	-2.087291116	2.352967544	up
CHST7	0.400479216	6.997545291	2.28910731	0.022540462	0.268731529	-3.375735265	1.647037178	up
KIF5C	0.400339538	4.14443139	2.044620484	0.041479848	0.324907012	-3.842487483	1.382162844	up
KDR	0.400064458	8.151960314	2.250032267	0.024934425	0.277605072	-3.453784569	1.603200636	up
TRPS1	0.399944378	9.331828475	2.260102677	0.024297222	0.275481986	-3.433794999	1.614443376	up
C17orf107	0.399885406	5.881599776	2.77765757	0.005706502	0.193351039	-2.290016577	2.243630014	up
SLC12A3	0.399451204	1.969776009	2.171045991	0.030455252	0.294358005	-3.607549822	1.516337798	up
AKAP5	0.399204751	5.284961659	2.221807224	0.026798315	0.282822419	-3.509346789	1.571892512	up
RNF175	0.399093398	3.528925785	1.969919965	0.049466892	0.345415343	-3.974817492	1.305685379	up
TNFAIP2	0.398989357	11.35814933	2.236205221	0.025832955	0.280016142	-3.481089183	1.587825907	up
MRGPRF	0.398930266	6.704832287	2.145435803	0.032458218	0.298317156	-3.656254159	1.488675329	up
C22orf31	0.398175632	1.557342377	2.301165489	0.021843366	0.265064365	-3.351385681	1.66068043	up
TMEM154	-0.398052276	9.773168834	-2.045948855	0.041348369	0.32449618	-3.840090648	1.383541621	down
MFHAS1	0.397875979	9.272126009	2.191856459	0.028907018	0.289493208	-3.567557714	1.538996709	up
LPIN1	0.397849238	8.709551345	2.983604238	0.003005382	0.170366729	-1.771938908	2.522100284	up
GRAMD1C	0.397679191	6.579326233	2.134034264	0.033385735	0.301740197	-3.677755418	1.476439053	up
GNGT1	0.39753789	2.276446188	1.989737915	0.047231055	0.341539383	-3.940180975	1.32577235	up
PATZ1	0.39723788	8.944864798	3.164356147	0.001660779	0.153898562	-1.288085229	2.77968811	up
TMEM170B	0.396885143	5.369126906	2.114426482	0.035034071	0.305134816	-3.714470239	1.455509392	up
RGL1	0.396884512	8.462430269	3.120428749	0.001923292	0.161263553	-1.408168402	2.715954838	up
FZD1	0.396424751	9.616399552	2.575680396	0.01032579	0.221937544	-2.763449619	1.986076705	up
ZFP82	0.396194033	4.230961883	2.016292964	0.044369349	0.334398946	-3.893236995	1.352916946	up
CCDC113	-0.395757627	6.432046188	-2.007672683	0.04528178	0.336824251	-3.908542781	1.344076514	down
C19orf57	0.395654957	6.005043274	1.990519554	0.047144649	0.341403754	-3.938807908	1.326567594	up
DPY19L3	0.395599295	7.134148879	2.476939896	0.013621754	0.234296893	-2.982320295	1.865766959	up
VASH1	0.395561564	8.640599776	2.577147494	0.01028272	0.22187538	-2.760135183	1.987891994	up
TAF1L	0.395502417	5.573596413	2.312286152	0.021217229	0.263253374	-3.32881884	1.673311327	up
MYO1B	-0.395311526	12.10398049	-2.37449968	0.017995714	0.250610249	-3.200618131	1.744830922	down
SPDYE5	0.395194872	2.106902466	2.754827533	0.006112991	0.193351039	-2.345255949	2.213746232	up
TTC16	0.395137637	1.670420404	2.105900218	0.035772299	0.306897328	-3.730331957	1.446453143	up
BSN	0.394542849	3.335328924	2.074581886	0.038599252	0.315337302	-3.788056425	1.413421114	up
MDFI	-0.394212107	10.45123655	-2.413605578	0.01619827	0.246272906	-3.118340832	1.790531358	down
CUBN	0.394060968	3.942129596	2.826600975	0.004916336	0.190143518	-2.170116176	2.308358418	up
LIME1	0.393835314	6.924096413	2.114592813	0.0350198	0.305134816	-3.714160184	1.455686332	up
FAM53A	0.393549044	4.078836996	2.635716154	0.008689122	0.214354505	-2.626328029	2.061024094	up
SSTR1	0.393517255	1.30198139	2.145428151	0.032458833	0.298317156	-3.656268627	1.4886671	up
ZNF518A	0.393477364	8.24271861	3.132400594	0.001848194	0.160098827	-1.375599679	2.733252454	up
C8ORFK29	-0.393371368	2.302149776	-2.123926947	0.034226903	0.302937177	-3.69672236	1.465632395	down
EBF4	0.393329729	7.131825112	2.015737828	0.044427636	0.334469878	-3.894224605	1.352346799	up
FZD8	0.392847406	6.889427354	2.052997294	0.040656639	0.321401926	-3.827347359	1.390868524	up
RTTN	-0.392635791	8.203913004	-2.808276507	0.005199743	0.190143518	-2.215242811	2.284018123	down
SCAMP5	0.391787198	7.047358969	2.164476608	0.030958608	0.294906633	-3.620097025	1.509218572	up
PREX1	0.391267734	8.985845964	2.34068893	0.019688735	0.257277061	-3.270701273	1.705782193	up
DUSP2	0.39098764	7.774248879	1.992146109	0.046965269	0.341030248	-3.935948927	1.328223188	up
SLC26A5	0.390964701	0.879985426	1.976432887	0.048722481	0.344815368	-3.96347214	1.312270601	up
PPM1N	0.390727689	4.519497085	2.352468731	0.019083668	0.255736103	-3.246394989	1.719338141	up
LOC284100	0.390668925	1.618697982	2.312264539	0.021218431	0.263253374	-3.3288628	1.673286735	up
ADA	-0.390421708	8.978024888	-2.47895177	0.013546227	0.234296893	-2.977943467	1.868181644	down
CCDC157	0.389981226	4.679324215	3.112380465	0.001975347	0.161263553	-1.429996538	2.704356567	up
C10orf140	0.38996622	4.001101121	2.393776692	0.017088866	0.247211154	-3.160223258	1.767286766	up
ZNF284	0.389865287	4.61013722	2.7198541	0.006786585	0.196839358	-2.429025948	2.1683487	up
PDE8B	0.389795671	4.047383408	2.280581335	0.023044994	0.271511029	-3.392876911	1.637423392	up
C9orf93	0.389598848	4.9951287	2.838666461	0.004737463	0.1888546	-2.140249224	2.324454152	up
RPL13P5	0.389458516	3.676678924	2.958002467	0.003261282	0.170366729	-1.83827433	2.486611613	up
FLVCR2	0.389367327	7.649719731	2.154320613	0.031750873	0.296473289	-3.639421381	1.498244327	up
PPFIBP2	0.389293552	9.136589686	2.441267943	0.01502429	0.243150745	-3.059352084	1.82320604	up
HLA-DOB	0.389159896	6.214494843	2.222352152	0.026761217	0.282822419	-3.508280552	1.572494136	up
PDE7B	0.38898823	5.560511435	2.399964574	0.016806424	0.246976465	-3.147189292	1.774524686	up
RUNDC3B	0.388506324	3.37537287	2.330150437	0.020244222	0.259106711	-3.29234564	1.693698917	up
ORAI2	0.388262323	8.958335202	2.610362889	0.009349583	0.216755005	-2.684607331	2.029207755	up
ZNF566	0.387928101	6.15436861	2.612514683	0.009291832	0.216755005	-2.679682162	2.031898668	up
CLEC14A	0.38751379	7.63538991	2.765554772	0.005918841	0.193351039	-2.319355056	2.227763336	up
NBPF14	0.387352658	7.402958969	2.270587896	0.023648868	0.272912455	-3.412889583	1.626189646	up
GPRASP1	0.38720482	5.155643722	2.212085647	0.02746767	0.285599895	-3.52832571	1.561178174	up
SH2D3A	-0.387168156	9.350418161	-3.149626074	0.001744875	0.158961202	-1.328530459	2.758235572	down
CCDC88C	0.387153244	10.03620785	2.924754898	0.003623317	0.176183316	-1.923603488	2.440893642	up
SPATC1	0.387106488	1.826991928	2.728317764	0.006617704	0.19526995	-2.408847947	2.179292676	up
RBPMS	0.386945257	8.118004036	2.633707332	0.008739884	0.214354505	-2.630965538	2.058494336	up
ZNF167	0.38688824	4.235067265	2.250602318	0.024897972	0.277605072	-3.452655354	1.603836032	up
ACSS1	0.386827099	9.170109193	2.218069933	0.027053946	0.283572842	-3.516652514	1.567769379	up
AMIGO3	0.38676755	6.162970179	2.992290834	0.002922822	0.170366729	-1.749307289	2.534197661	up
ZCCHC12	0.386741196	1.814007623	2.332466055	0.020121002	0.258972831	-3.287597881	1.696350392	up
SIPA1L3	0.386612286	10.28041502	3.448164909	0.000618081	0.134043103	-0.473928376	3.208954675	up
DUSP5	-0.386493249	10.00976883	-2.41859517	0.015980716	0.245875237	-3.107749005	1.796403753	down
ACE	0.386422308	7.884582063	2.266811188	0.023880644	0.274046744	-3.420430445	1.621953962	up
DNMT3A	0.386414192	8.662651345	3.450932869	0.000611941	0.134043103	-0.465662988	3.213290195	up
BFSP2	0.386366319	1.284969731	2.338476986	0.019804207	0.257820079	-3.275252131	1.70324255	up
MEF2B	0.386210856	5.282200673	2.153654852	0.031803413	0.296473289	-3.640685059	1.497526274	up
TUBB6	-0.386074123	12.44035964	-2.901075067	0.003903135	0.176890425	-1.983813757	2.408586421	down
ARMCX3	0.385381241	8.943373767	2.094989252	0.036736386	0.3088745	-3.750538579	1.434903574	up
NR1D2	0.385220273	9.604701794	3.094266069	0.00209729	0.161263553	-1.478928961	2.678341465	up
KRTAP13-2	-0.384999548	0.430338789	-2.141279161	0.032793764	0.299624374	-3.66410581	1.484208738	down
C20orf132	0.384712207	3.568806726	2.561016249	0.010765225	0.223921051	-2.796478196	1.967976872	up
ANGPTL2	0.384335944	10.07077937	2.038386548	0.042101625	0.327032296	-3.853715265	1.375701143	up
RIMBP3	0.383958302	5.145770404	2.205562625	0.027924867	0.286265491	-3.54101473	1.554008881	up
DTX3	0.383768131	8.02013139	2.432968891	0.015368342	0.244204382	-3.07711797	1.813372983	up
BCAR3	-0.383367193	9.038206054	-2.231925144	0.026116725	0.280925674	-3.489507888	1.583081286	down
ENOX1	0.383365659	4.018169058	1.982625938	0.048023407	0.342497886	-3.952649934	1.318547029	up
SPRY2	0.383033621	8.067155381	2.194882782	0.028687629	0.288989477	-3.561710915	1.542305344	up
EFHB	0.382834564	1.590869283	1.97148086	0.049287619	0.345415343	-3.972101796	1.307262166	up
FGFBP3	0.382599538	3.862319955	2.109071687	0.035496164	0.306449222	-3.72443928	1.449818575	up
TEX11	0.382447798	1.628936547	2.164413094	0.030963509	0.294906633	-3.620218153	1.509149821	up
ZNF689	0.382412107	6.72841278	2.351314832	0.019142209	0.256086357	-3.248781173	1.718007954	up
CHADL	0.382371859	5.302884978	1.965496509	0.049977921	0.345780829	-3.9825021	1.30122181	up
GYPC	0.382133423	7.465944395	2.023158539	0.043653829	0.332047044	-3.881000817	1.359977656	up
OPHN1	0.382097225	7.033820179	2.984647117	0.002995359	0.170366729	-1.769225167	2.523551145	up
LHX6	0.38170897	5.821233184	2.043664544	0.041574685	0.325046648	-3.844211381	1.381171037	up
MEST	0.381315582	9.160031839	2.131971944	0.033555913	0.301972609	-3.681632624	1.474230937	up
PLB1	0.380682785	6.155951794	2.470732762	0.013857132	0.235946276	-2.995802189	1.858326661	up
FLJ90757	0.380541946	7.99510157	3.416441452	0.000692675	0.134043103	-0.56821119	3.159470594	up
ETV6	0.380363773	10.04803004	3.733754142	0.000213116	0.134043103	0.411637517	3.67138312	up
SCD5	0.380351055	9.178124664	2.328785092	0.020317184	0.259106711	-3.295142884	1.692136487	up
PIK3C2B	0.380301102	9.154254933	3.215937701	0.001394908	0.150928673	-1.145041057	2.855454305	up
NBPF15	0.379927913	6.740785202	2.730089908	0.006582827	0.19526995	-2.404615376	2.181587578	up
CPT1C	0.379886359	6.391093498	2.31393217	0.021125898	0.262857381	-3.325469621	1.675184829	up
PPP1R14D	0.37981036	1.156247758	2.032303706	0.042715941	0.329231137	-3.864638543	1.369410019	up
DCBLD1	-0.379727724	9.630290135	-2.220360774	0.026897003	0.282887025	-3.512175759	1.570296108	down
GGT8P	0.379357036	1.334095291	2.141476023	0.032777805	0.299624374	-3.663734285	1.484420133	up
PDE5A	0.379120189	7.185365919	2.141309882	0.032791273	0.299624374	-3.664047835	1.484241726	up
BMF	0.379015135	8.246388565	2.568459239	0.010540142	0.221937544	-2.779736887	1.977153558	up
PLEK2	-0.37886349	10.27324574	-2.022115124	0.043761938	0.332251016	-3.882863071	1.358903453	down
NINL	0.378690727	7.813036547	2.20095254	0.028251944	0.287561928	-3.54996052	1.548951665	up
TTLL11	-0.378510082	6.396843049	-2.743320911	0.006327629	0.193351039	-2.372930926	2.198759009	down
LOC541471	-0.378338412	7.799034305	-2.492326095	0.013053516	0.232233106	-2.948760056	1.884272497	down
CNTNAP1	0.378236242	7.266147758	2.354844045	0.018963656	0.255501518	-3.24147942	1.722077922	up
DHRS7	-0.378094326	10.34550538	-3.19996417	0.001472705	0.151940983	-1.189573186	2.831884321	down
MGAT4A	0.377913199	7.756153812	2.237834656	0.025725629	0.2797901	-3.477880029	1.589634001	up
ZP3	-0.377273716	7.789296861	-2.537731845	0.011497311	0.227618851	-2.848547471	1.939403719	down
CDK3	0.376765455	6.386802018	2.04007258	0.041932683	0.326105397	-3.850681908	1.377447347	up
FOXF2	-0.376690747	7.162903363	-2.076667972	0.0384052	0.314471648	-3.78423776	1.415609965	down
PODXL	0.376463256	9.812459865	2.3745853	0.017991594	0.250610249	-3.200439416	1.744930352	up
TRIB2	0.376444001	9.592319283	2.457341023	0.014377261	0.239816528	-3.024777271	1.842323833	up
OXT	0.376409357	0.707951345	2.751071388	0.006182322	0.193351039	-2.354302246	2.208848407	up
KITLG	0.375935031	9.512695964	2.238112577	0.025707362	0.2797901	-3.477332438	1.589942494	up
C20orf12	0.375830762	5.06915852	2.633021203	0.008757283	0.214354505	-2.632548732	2.057630626	up
TTC21A	0.375358709	4.638497309	2.714488796	0.006895645	0.197643687	-2.44178594	2.161425075	up
KIAA1274	0.375011239	7.86378565	2.67062782	0.007848156	0.20763226	-2.545186787	2.105232398	up
FJX1	-0.37460211	8.705800224	-2.38153132	0.017660138	0.248821249	-3.185920148	1.753005905	down
KIAA1671	0.374515964	10.96461368	2.818582521	0.005038579	0.190143518	-2.189897478	2.29769195	up
SLC22A15	-0.374451	6.716186996	-2.22784237	0.026389929	0.281018838	-3.497523847	1.578561783	down
NRIP2	0.373993323	4.319478251	2.368369158	0.018292845	0.251373561	-3.213398059	1.737718754	up
LRP6	0.373436247	8.893304484	2.850552556	0.004567049	0.186775938	-2.110706875	2.340364307	up
SLC12A5	0.372679692	1.737577578	2.166117757	0.030832194	0.294906633	-3.616965991	1.510995568	up
C15orf26	0.372612703	1.474875112	2.348049421	0.019308726	0.256574852	-3.255527647	1.714246379	up
ALDH2	0.372470226	11.2538352	2.310095655	0.021339308	0.263913243	-3.33327233	1.670819678	up
TXN	-0.371698039	12.51090359	-2.660829209	0.008076476	0.210581278	-2.56806463	2.092778084	down
FHL2	-0.371634217	10.76529933	-2.386192242	0.017440746	0.247874417	-3.176154311	1.758434939	down
TSTA3	-0.371167789	11.19596928	-3.263504548	0.001185193	0.147786128	-1.011184702	2.926210953	down
ECE1	0.370821593	12.06163587	2.87577144	0.00422379	0.181414281	-2.047634088	2.374297711	up
PPARGC1B	0.370711338	5.876934305	2.211596807	0.027501707	0.285599895	-3.529277901	1.56064035	up
ZNF577	0.370640953	5.444864126	2.162808957	0.031087521	0.294906633	-3.623276248	1.507413913	up
SERPINF2	0.370466409	6.793429148	2.205987463	0.027894891	0.286265491	-3.54018942	1.554475325	up
VWF	0.370333507	11.16542713	2.328739574	0.02031962	0.259106711	-3.29523611	1.692084411	up
ZNF589	0.370273323	7.763883632	2.934882249	0.003509334	0.174870432	-1.89770969	2.45477535	up
LOC728723	0.370102234	1.812510538	2.312203259	0.021221838	0.263253374	-3.328987443	1.673217006	up
PRRG1	-0.370066835	7.487550224	-1.999744028	0.046134966	0.338829923	-3.922563806	1.335969793	down
ZNF165	-0.370052792	6.744550897	-2.647959288	0.008385422	0.212682941	-2.597990055	2.076475093	down
SLC12A2	0.369991735	9.407624439	2.700183189	0.007194198	0.202845086	-2.475689431	2.143017595	up
EPB41L3	0.369638665	8.257360762	2.015538101	0.044448622	0.334505208	-3.894579862	1.3521417	up
LTC4S	0.369084721	3.311438789	1.969778279	0.049483192	0.345415343	-3.975063898	1.305542296	up
LOC144571	0.368884259	3.570231839	2.513863103	0.012293466	0.230730928	-2.901445417	1.910325652	up
GIMAP4	0.368527774	8.051169058	2.060684264	0.039913489	0.319330539	-3.813400712	1.398880304	up
JMY	0.368390375	9.115557175	3.701079631	0.000241583	0.134043103	0.306981362	3.616934204	up
CA11	0.36833447	7.115878251	2.237606791	0.025740614	0.2797901	-3.478328942	1.589381092	up
LRRC8D	0.368032678	10.0235796	3.201656839	0.001464275	0.151940983	-1.18486422	2.834377416	up
ZFAND2A	-0.367843028	8.238035426	-2.985363471	0.002988491	0.170366729	-1.767360571	2.524547979	down
TSSK4	0.367075279	2.70054148	2.503917186	0.012639432	0.232233106	-2.923344627	1.898272429	up
HNF1A	0.367043425	4.149083857	2.570524077	0.010478447	0.221937544	-2.775084178	1.979703059	up
CPNE4	0.367034674	1.044948655	2.000866011	0.046013413	0.338519017	-3.920582995	1.337115553	up
EPHA4	0.366821916	8.717803363	1.983351688	0.047942041	0.342297311	-3.951379529	1.319283484	up
TMEM216	0.366792341	7.644747758	2.756197269	0.006087884	0.193351039	-2.341954122	2.215533623	up
C2orf81	0.366571323	5.87294417	2.094512153	0.036779044	0.3088745	-3.751419801	1.434399566	up
HSPG2	0.366419181	12.88452511	2.375946062	0.017926233	0.250357525	-3.197598263	1.746510966	up
ATL1	0.366202353	6.439144843	2.388769648	0.017320459	0.247624666	-3.170746011	1.761440607	up
TMEM220	0.36574897	5.129998206	1.99754116	0.04637441	0.339296732	-3.926449701	1.333721605	up
DKFZp779M0652	-0.365395483	1.790024664	-2.058292897	0.040143429	0.319931912	-3.817744892	1.39638553	down
PPM1K	0.365289417	6.940897085	2.524480639	0.011933451	0.229825286	-2.877974604	1.923233936	up
PSD	0.365236476	5.056803139	2.10332277	0.035998066	0.306910422	-3.735114537	1.44372083	up
KIAA1609	-0.364859126	10.21184283	-2.570229978	0.010487215	0.221937544	-2.775747094	1.97933983	down
APOH	-0.364627089	0.341167937	-2.672821512	0.007797841	0.207317766	-2.540053826	2.108025607	down
DCAF4L1	0.364622085	2.735221749	2.139731026	0.032919497	0.299706105	-3.667026342	1.482546814	up
NCRNA00152	-0.364455453	7.81650426	-2.118310122	0.034702164	0.304720031	-3.707224589	1.459643439	down
C3orf32	0.364092063	2.16081704	2.448247448	0.014740231	0.241176944	-3.044365514	1.831495718	up
DPEP2	0.363767079	4.645054709	1.993685095	0.046796077	0.340871128	-3.933241756	1.329790557	up
ZEB1	0.363080104	8.129226682	2.114944365	0.034989655	0.305134816	-3.713504784	1.456060341	up
FAM115C	-0.362996828	8.958123543	-2.657328727	0.008159477	0.210978652	-2.576217895	2.088337655	down
DOCK11	0.362872946	8.144333408	2.298792627	0.021979037	0.265273154	-3.356187149	1.657991335	up
ST8SIA4	0.362848449	7.30080583	2.235082288	0.025907146	0.280023911	-3.48329946	1.58658043	up
CLNK	0.362790593	1.220742825	2.523247789	0.011974767	0.230003795	-2.880704824	1.921732916	up
RHOXF1	0.362668742	0.820709417	2.030665574	0.042882673	0.329567473	-3.867574757	1.367718152	up
RRN3P1	0.362372916	4.093143498	1.988968716	0.047316217	0.341539383	-3.941531672	1.324989985	up
SLC35F1	0.36236138	1.98180583	2.010304812	0.045001508	0.336323613	-3.903876106	1.34677293	up
NOSTRIN	0.361966379	4.738954036	2.379712283	0.017746417	0.249109494	-3.189726467	1.750889309	up
MLL2	0.361773582	10.87136368	2.854145819	0.004516639	0.185453217	-2.101752651	2.345184574	up
PKDREJ	0.361733691	3.306300897	2.067476561	0.039266487	0.316908396	-3.801034827	1.405977949	up
ZNF70	0.36158279	6.487943722	3.175939986	0.001597291	0.153571328	-1.25615274	2.796615948	up
ZNF671	0.361562139	4.883497982	2.044184229	0.041523105	0.324997844	-3.843274303	1.381710179	up
EPR1	-0.361524835	9.362476233	-2.099674738	0.036319692	0.308030831	-3.741873846	1.439857848	down
YPEL1	0.361138506	5.864881614	2.187394404	0.029233131	0.291306912	-3.576163954	1.534124665	up
HTR1F	0.361096257	1.545991256	2.43488558	0.01528827	0.243686479	-3.073020103	1.815641653	up
GC	-0.361077741	0.254680045	-2.9315987	0.003545926	0.175272015	-1.906114521	2.450270301	down
TTC7B	-0.36105167	8.506395291	-2.397277245	0.016928576	0.24714855	-3.152853816	1.771379568	down
ARL10	0.360919638	5.205376009	2.151873323	0.031944373	0.29652922	-3.644064695	1.495605632	up
TMEM141	-0.360709317	9.940316143	-3.113667961	0.001966934	0.161263553	-1.426508267	2.70621032	down
ACOXL	0.359804478	1.595435426	2.054507976	0.04050967	0.321105604	-3.824610522	1.3924413	up
GAB3	0.359670489	5.689614798	2.070316097	0.038998667	0.315959997	-3.795853433	1.408950238	up
NUAK1	0.359569923	8.899031614	1.993774636	0.046786249	0.340871128	-3.933084185	1.329881776	up
COX4I2	0.359511467	4.463919058	2.095041344	0.036731731	0.3088745	-3.75044235	1.434958609	up
PLGLB2	0.359483162	3.980972422	2.244303309	0.025303365	0.278989299	-3.4651176	1.596821727	up
P4HTM	0.359319543	7.376409865	2.092605549	0.036949939	0.309301354	-3.754939424	1.432386273	up
RAB15	0.359129739	8.09215157	2.19306499	0.028819234	0.289319742	-3.565223799	1.540317568	up
CLEC1A	0.358502601	5.091517713	1.971291114	0.049309382	0.345415343	-3.972432036	1.307070439	up
HMMR	-0.358483753	8.438879372	-2.221228015	0.026837795	0.282822419	-3.510479823	1.571253162	down
LAT	0.358303832	6.804686771	1.985263184	0.047728292	0.342130526	-3.948031332	1.32122411	up
ARHGEF15	0.358291973	6.667739013	2.457280603	0.014379647	0.239816528	-3.024907654	1.842251785	up
BCL6	0.358270429	10.30338072	3.103346564	0.002035321	0.161263553	-1.454433837	2.691367016	up
KLHL32	0.358032345	1.292397309	2.217997824	0.027058899	0.283572842	-3.516793356	1.567689877	up
JAK2	0.358013462	8.344845291	2.206589493	0.027852461	0.286265491	-3.539019623	1.555136429	up
APOB48R	0.358005768	7.946981614	2.104600648	0.035885981	0.306910422	-3.732744088	1.445075179	up
CACHD1	0.357840407	7.875364574	2.026303311	0.043329365	0.331609363	-3.875382435	1.363217671	up
P4HA1	-0.357568563	10.20648991	-2.682442965	0.007580573	0.205735716	-2.51749283	2.12029797	down
ZNF780B	0.357281127	7.069006502	3.245056299	0.001262793	0.147786128	-1.063320659	2.898667759	up
HIGD1B	0.357256883	3.012879148	2.230981002	0.026179684	0.281018838	-3.491362852	1.582035595	up
RPL8	-0.357081986	15.260713	-3.210734009	0.001419824	0.150928673	-1.159571401	2.847765372	down
GIMAP8	0.356870613	7.150731166	2.124717722	0.034160443	0.302937177	-3.695241601	1.466476508	up
AIG1	-0.356212122	8.939667713	-3.486545661	0.000537864	0.134043103	-0.358762894	3.269327414	down
NOTCH4	0.356108215	7.831767713	2.455887018	0.014434761	0.24018565	-3.02791404	1.840590394	up
KCNIP4	0.355402785	3.352562556	2.902211552	0.003889268	0.176890425	-1.980934753	2.410132134	up
HSPA12B	0.354959017	6.222516592	2.261170467	0.024230496	0.275164292	-3.431670355	1.615637701	up
C16orf93	0.35433311	4.927328924	2.441814427	0.015001875	0.243150745	-3.058180157	1.823854447	up
UCKL1AS	0.353713323	3.890117265	2.228022219	0.026377842	0.281018838	-3.497171038	1.578760739	up
ZNF713	0.353695339	4.68228565	2.086702057	0.037483398	0.311174346	-3.765817476	1.426161047	up
LOC153684	0.353639176	4.011598655	2.642663245	0.008515605	0.212682941	-2.610263848	2.069784474	up
HIST1H4J	-0.35341582	4.857401121	-2.345255124	0.019452226	0.256599814	-3.261293538	1.711030683	down
NNT	0.353364656	9.86791435	2.452181854	0.014582206	0.24046426	-3.035899158	1.836176764	up
DAZL	0.353233239	0.728758744	2.496242573	0.012912275	0.232233106	-2.940185301	1.888997227	up
CAMKV	0.352932743	1.205608296	2.249563943	0.024964409	0.277788243	-3.454712067	1.602678718	up
PIK3R1	0.352753964	9.687379372	2.215474089	0.027232743	0.284197103	-3.521719853	1.56490862	up
FIGNL2	0.352640571	3.245418161	2.158356667	0.031433958	0.295477164	-3.631752397	1.502600937	up
C1orf187	0.352450831	2.146861883	1.970318301	0.049421089	0.345415343	-3.974124654	1.306087685	up
C8orf31	0.351808647	2.277342152	2.221055971	0.026849532	0.282822419	-3.510816317	1.571063278	up
CROCC	0.351316391	9.14114148	2.424572316	0.0157235	0.245105134	-3.095032846	1.803450767	up
PLVAP	0.351255329	10.59020897	2.764450346	0.005938569	0.193351039	-2.322026162	2.226318196	up
ASAP3	0.35115028	8.892839462	2.492154232	0.013059745	0.232233106	-2.949136035	1.884065298	up
ST6GALNAC3	0.35110689	4.05304417	2.261662767	0.024199785	0.275164292	-3.430690467	1.616188484	up
ZNF454	0.350892509	2.020532735	1.98826211	0.047394563	0.341621029	-3.942772005	1.324271479	up
ADORA2A	0.350547168	6.380387668	2.241943758	0.02545669	0.279687492	-3.469777075	1.594198063	up
REPIN1	0.350529918	9.748917489	2.335547619	0.019958044	0.258347187	-3.281272571	1.699882029	up
DUSP16	0.350305153	9.948889013	3.424219295	0.000673646	0.134043103	-0.545171286	3.171568006	up
SNTA1	-0.350151189	8.57181009	-2.329352534	0.020286833	0.259106711	-3.293980534	1.692785753	down
FAM123B	0.350148201	7.961765695	2.773152521	0.005784723	0.193351039	-2.300951701	2.237717468	up
ZNF396	0.350131561	3.556460762	2.009876742	0.045046989	0.336430411	-3.904635469	1.346334229	up
SLC16A12	0.35004418	1.911520628	1.989067203	0.047305306	0.341539383	-3.941358758	1.325090146	up
FAM102A	0.349887714	11.07356637	2.85853207	0.004455791	0.184700984	-2.090807666	2.35107522	up
C14orf139	0.349824885	5.890140135	2.195690405	0.028629325	0.288989477	-3.560149271	1.543188887	up
PLK2	-0.349324453	10.67738543	-2.056275677	0.040338269	0.320613499	-3.821405554	1.394282739	down
SELPLG	0.348832127	8.510404036	1.994093983	0.046751211	0.340871128	-3.932522153	1.330207133	up
PDGFA	-0.348744314	9.050918834	-2.327930947	0.020362945	0.259302924	-3.296891999	1.691159404	down
C2orf50	0.348519945	1.092580493	2.370513721	0.018188417	0.250793253	-3.208931071	1.740205106	up
A2M	0.348232628	11.83306525	2.03772686	0.042167883	0.327175601	-3.854901447	1.3750182	up
LOC648740	0.348166965	1.750258072	1.988565408	0.047360921	0.341621029	-3.942239667	1.324579862	up
DDX26B	0.347790429	6.963299103	2.40449848	0.016602095	0.246272906	-3.137618455	1.779837109	up
ZNF660	0.347689625	1.597639238	2.269326193	0.02372608	0.273283182	-3.415410156	1.624774015	up
YSK4	0.347533879	0.64852287	2.042808837	0.041659733	0.325199364	-3.845753855	1.380283513	up
MYST3	0.347398615	10.21778543	2.617474466	0.009159932	0.216755005	-2.668314943	2.038107749	up
NR2F2	0.34709521	8.610536323	2.557133357	0.010884342	0.225187787	-2.805193214	1.96319783	up
TMEM114	0.346703266	0.53371861	2.403801091	0.016633381	0.246272906	-3.139091751	1.779019467	up
TRPC6	0.346331824	6.121811211	2.055068675	0.040455236	0.320921945	-3.823594227	1.393025262	up
GPHA2	0.346262293	0.730490807	2.14319134	0.032639034	0.299010869	-3.660495665	1.4862627	up
CDC14A	0.346007242	6.403684529	2.07988179	0.038107874	0.313782215	-3.778347383	1.418985282	up
TRPV1	0.345962849	6.169804036	2.23990477	0.025589834	0.2797901	-3.473799674	1.591932527	up
ZNF826	0.34548346	2.25034417	2.046507178	0.041293213	0.324311269	-3.839082788	1.384121327	up
ANXA2P3	-0.345477364	7.268392601	-3.025577653	0.002625318	0.166941862	-1.662001328	2.580818038	down
C6orf59	-0.345208702	2.233816816	-2.217519415	0.027091779	0.283595732	-3.517727661	1.567162469	down
STIM2	0.345150176	9.273760762	3.734857179	0.000212213	0.134043103	0.415185502	3.673228159	up
LRP1	0.345039295	12.7747704	2.500438665	0.012762458	0.232233106	-2.930983876	1.894065691	up
ASTL	0.344788682	1.584979821	2.042067189	0.041733565	0.325282391	-3.847090216	1.37951451	up
EID3	0.344787833	4.052037892	2.041124592	0.041827563	0.325642723	-3.848787979	1.378537442	up
GTF2I	0.344635915	10.90517197	2.29307624	0.022308902	0.266954233	-3.367734397	1.651521804	up
NOS3	0.344554123	7.327668161	2.065955851	0.039410561	0.317094079	-3.803806855	1.40438738	up
C22orf15	0.344494723	1.031964574	2.245415348	0.025231382	0.278892602	-3.462919966	1.598058964	up
PRRT3	0.344459166	5.504952691	2.564854169	0.010648633	0.223077991	-2.787851542	1.972706149	up
SRRM5	0.344201445	4.221824439	2.564490726	0.010659625	0.223080641	-2.788669004	1.972258059	up
SLC16A5	0.344057717	7.682906951	2.162866858	0.031083037	0.294906633	-3.623165904	1.507476554	up
TRAM2	0.343967972	10.11513139	2.599859302	0.009636124	0.218838079	-2.708592337	2.016097626	up
TCTEX1D1	0.343691507	2.882470852	2.220836917	0.026864482	0.282834779	-3.511244717	1.570821526	up
HRSP12	-0.343658486	8.217830942	-3.16175036	0.001675378	0.153898562	-1.295253161	2.775887152	down
LCNL1	0.34350274	0.682152691	2.632912952	0.008760031	0.214354505	-2.632798479	2.057494373	up
FES	0.343274316	7.408440583	2.345813864	0.019423458	0.256599814	-3.260141141	1.711673449	up
TIAM1	0.343117151	9.737579821	2.395423976	0.017013271	0.247211154	-3.156756663	1.769212175	up
LOC283314	0.343022199	5.959572197	2.152986121	0.031856262	0.296473289	-3.64195399	1.496805185	up
CC2D2A	0.342894425	6.928476682	2.019953374	0.04398664	0.333182304	-3.886718297	1.356679208	up
VSIG10	0.342828851	7.984710762	2.227233815	0.026430862	0.281153162	-3.498717432	1.577888667	up
PPP1R14B	-0.342746796	10.73340897	-2.908218144	0.00381672	0.176890425	-1.965700599	2.41830968	down
MAP3K12	0.342444815	6.38609417	2.485564465	0.013300591	0.233694176	-2.963533282	1.876129054	up
TENC1	0.342180333	8.799177578	2.596896468	0.009718359	0.219975642	-2.71534108	2.012407069	up
MAP3K15	0.342109377	0.993604933	2.0449768	0.041444546	0.324907012	-3.841844718	1.382532616	up
PGC	-0.341857632	0.440874888	-2.638797428	0.008611774	0.213784425	-2.619208051	2.064907377	down
KCNE2	0.341825853	2.145385202	2.058455221	0.040127786	0.319931912	-3.817450168	1.396554806	up
RPL35	-0.341634128	13.31701009	-2.730140633	0.006581831	0.19526995	-2.404494187	2.181653283	down
PLK3	-0.341608752	8.935826682	-2.766368441	0.005904344	0.193351039	-2.3173865	2.228828316	down
C6orf145	-0.341429025	9.481854484	-2.768131827	0.005873038	0.193351039	-2.313118328	2.231137203	down
CHD6	0.340999042	9.722392152	2.854632506	0.004509851	0.185453217	-2.10053902	2.345837827	up
RPL7	-0.340952137	9.430359193	-3.515701444	0.000483551	0.134043103	-0.270476441	3.315558057	down
S100A6	-0.340617225	13.99481659	-2.46369249	0.014128457	0.238292711	-3.011053943	1.849905272	down
B3GALNT1	0.340486314	7.604828251	1.975458703	0.048833224	0.345260194	-3.96517148	1.3112846	up
FMNL3	0.339998948	9.539257399	2.722585443	0.006731665	0.196587593	-2.422520826	2.171877519	up
CFL2	-0.33958347	8.611665471	-2.173868248	0.030241182	0.293490539	-3.602148042	1.519401232	down
HTR2A	0.339510683	1.262466143	1.990109796	0.047189929	0.341539383	-3.939527776	1.326150676	up
NDFIP2	-0.339265609	10.78256659	-2.352653418	0.019074313	0.255736103	-3.246012963	1.719551091	down
CCDC149	0.339247461	7.275342825	2.213916583	0.027340511	0.284906018	-3.524757477	1.563193377	up
VEGFA	-0.338563008	11.27209865	-2.325541942	0.020491417	0.259564125	-3.301780875	1.688428002	down
STON1	0.338480387	7.903086996	1.970306852	0.049422405	0.345415343	-3.97414457	1.30607612	up
CYB5RL	0.338163882	5.313828251	2.512388985	0.012344206	0.230730928	-2.904696483	1.908536849	up
AGBL4	0.337891144	0.765361211	2.124134907	0.034209414	0.302937177	-3.696332999	1.465854359	up
C9orf139	0.337710534	1.893336547	1.972473193	0.049173931	0.345260194	-3.970374208	1.308265071	up
LOC643719	0.337318744	1.865062108	2.079470905	0.038145777	0.313782215	-3.779100962	1.418553534	up
MEIS2	0.337304085	7.337588341	2.482656149	0.013408133	0.233694176	-2.96987558	1.872631691	up
PCTP	-0.337188116	8.02524574	-2.521410411	0.012036579	0.230121693	-2.884771407	1.919496935	down
B3GNT5	-0.337162075	11.2027139	-2.313271248	0.021162529	0.263153671	-3.326814705	1.674432444	down
RORA	0.337132177	8.598920404	2.029050937	0.043047553	0.330133084	-3.870466589	1.366051529	up
ZNF512	0.337035984	8.526150897	3.17060263	0.00162626	0.153857686	-1.270879698	2.78881002	up
NOL4	0.33699791	0.574060314	2.018120014	0.044177973	0.333691609	-3.889984712	1.354794211	up
SOX18	0.336979067	7.167471076	2.159313785	0.031359204	0.295477164	-3.629931702	1.503634966	up
IL1RAP	-0.336899518	10.24608565	-2.180180635	0.029767075	0.292549528	-3.590041373	1.52626384	down
C6orf165	0.336689844	2.432642377	1.976969847	0.048661532	0.344733034	-3.96253513	1.312814225	up
SLC35E2	0.336644388	4.795082511	2.460365522	0.014258304	0.239348305	-3.018246659	1.845932137	up
GDAP1	0.336515959	7.748551121	2.129997316	0.033719552	0.301972609	-3.685341533	1.472118202	up
TRPV2	0.336252281	7.75540583	2.036032005	0.042338518	0.328003692	-3.857947233	1.373264343	up
LOC644936	-0.335872296	5.799607175	-2.972923074	0.003109824	0.170366729	-1.799680809	2.507264199	down
TAF1	0.335584229	9.409192601	3.100555344	0.002054188	0.161263553	-1.461970583	2.687359833	up
ATF5	0.335262274	9.977017265	2.610500486	0.009345881	0.216755005	-2.684292507	2.029379774	up
C21orf7	-0.335261842	6.607665471	-1.983609862	0.047913124	0.342297311	-3.950927493	1.319545513	down
LOC100130557	0.33490482	3.986624215	2.239785055	0.02559767	0.2797901	-3.474035743	1.591799558	up
C9orf117	0.334743033	2.786557399	2.522867621	0.011987533	0.230003795	-2.881546467	1.92127017	up
RAMP2	0.334215249	7.110691928	2.391959118	0.017172618	0.247211154	-3.164045528	1.7651635	up
LTBP3	0.334177419	10.13738587	2.178564962	0.029887809	0.292697506	-3.593143374	1.524505915	up
TP73	0.334037061	8.409896861	2.07866921	0.038219824	0.313977652	-3.780570882	1.417711314	up
LRRC37A2	0.333651636	6.12148296	2.403621149	0.016641462	0.246272906	-3.139471826	1.778808527	up
HEY2	0.333215527	6.13584574	2.116948365	0.034818236	0.305107895	-3.709766678	1.458193238	up
SLC18A1	0.332895483	0.602091704	2.791539598	0.005471453	0.191949894	-2.2562133	2.261897338	up
C22orf43	0.33283034	0.76320852	2.924443015	0.00362688	0.176183316	-1.924399555	2.440466754	up
ENG	0.332775602	10.72567377	2.50198412	0.012707669	0.232233106	-2.927591141	1.89593412	up
IL17B	0.332484239	1.42376278	2.009514256	0.045085533	0.336583995	-3.905278365	1.345962794	up
RNF144A	0.332076083	8.781815022	2.240722801	0.025536345	0.2797901	-3.472186257	1.592841261	up
LRRC8B	0.332016967	9.154858744	2.419470396	0.015942822	0.245875237	-3.105888897	1.797434799	up
CHN1	0.330963584	7.627280717	1.974017994	0.048997389	0.345260194	-3.967683109	1.309827061	up
CKS2	-0.330933874	9.587386771	-2.417268089	0.016038326	0.245875237	-3.110568185	1.794840959	down
TMEM215	-0.330899032	0.77366861	-2.123608221	0.034253722	0.30298531	-3.697319036	1.465292237	down
SNORA39	0.33059237	1.868434305	2.1689497	0.030615101	0.294615635	-3.611557672	1.514064297	up
SLC16A1	-0.330437776	11.66916143	-2.197519067	0.028497689	0.288632245	-3.556611243	1.545190353	down
RPL12	-0.33022068	12.54266547	-3.384305043	0.000776735	0.134043103	-0.662883102	3.109727219	down
PGK1	-0.329763584	13.78878206	-3.611500477	0.000339078	0.134043103	0.024470396	3.469699899	down
WIPI1	0.329460486	9.289955381	2.642190624	0.008527311	0.21271651	-2.611358013	2.069187915	up
INF2	-0.329432216	11.32753632	-3.195765372	0.00149381	0.151940983	-1.201243928	2.825704664	down
LGR4	0.32925308	9.356969731	2.197853906	0.028473643	0.288531039	-3.555963098	1.545556969	up
ADAMTSL2	0.328913423	6.64591009	2.106102893	0.035754598	0.306897328	-3.72995564	1.446668102	up
ZNF238	0.328826721	7.952045067	2.081650095	0.037945118	0.313008464	-3.775102582	1.42084409	up
CHD3	0.328793969	11.80666704	3.633091424	0.00031267	0.134043103	0.091970776	3.504913478	up
INSRR	0.328755915	1.491907848	2.011910322	0.044831274	0.335762255	-3.901026648	1.34841892	up
GCLC	0.328539027	10.54813341	1.98363778	0.047909998	0.342297311	-3.95087861	1.319573849	up
ZMAT3	0.328473209	6.74848296	2.149918279	0.03209968	0.297292784	-3.647770349	1.493499294	up
DOK3	0.328411338	6.9250713	2.0177236	0.044219436	0.333759202	-3.890690603	1.354386796	up
ZNF382	0.327001181	3.045475336	2.06731657	0.039281624	0.316908396	-3.801326561	1.405810568	up
C9orf40	-0.326505441	7.166434305	-2.590583837	0.009895666	0.220344919	-2.729695181	2.004554989	down
MSRB2	-0.326488151	8.086467265	-2.347564621	0.019333556	0.256599814	-3.256528486	1.713688257	down
CCRN4L	-0.326462343	8.036666592	-2.102404504	0.036078794	0.307215943	-3.736817042	1.442747989	down
SIAH3	0.325840655	0.702216143	2.223634687	0.02667408	0.282503035	-3.505770064	1.573910549	up
KLF6	-0.325835463	11.87149238	-2.396878085	0.016946787	0.24714855	-3.153694665	1.770912642	down
FBLIM1	-0.325665525	11.25874484	-2.007688888	0.04528005	0.336824251	-3.90851407	1.344093107	down
DGKE	0.325646428	7.027665695	2.515012731	0.012254024	0.230730928	-2.898908711	1.911721262	up
GLO1	-0.325563693	11.68712915	-3.733028927	0.000213712	0.134043103	0.409305347	3.670170305	down
ZNF619	0.325425952	5.081517489	2.317336495	0.020938093	0.262307402	-3.318535347	1.679062868	up
SC4MOL	-0.32513032	10.72014238	-2.557379522	0.010876755	0.225187787	-2.804641084	1.96350064	down
CAGE1	-0.324901181	2.571084529	-1.99179286	0.047004177	0.341030248	-3.936570023	1.32786355	down
ACER3	-0.324854902	8.941147085	-2.591743482	0.009862879	0.220230238	-2.727060832	2.005996307	down
ITPR1	0.324423788	8.102210314	2.191570606	0.028927815	0.289560236	-3.568109571	1.538684367	up
DGKQ	0.324179563	9.077019507	3.598494112	0.000355983	0.134043103	-0.016009882	3.448571276	up
KLF10	-0.324063033	11.31030135	-2.541400251	0.011379108	0.227618851	-2.840374626	1.943891791	down
HTR7P1	0.323722651	5.628493274	2.583322618	0.010103188	0.220892911	-2.746164466	1.995541579	up
RPL32P3	0.323717722	6.068800673	2.170134659	0.030524656	0.294358005	-3.60929264	1.515349225	up
PPP1R3D	0.323686409	8.29719843	2.727122897	0.006641314	0.19526995	-2.411700259	2.17774601	up
LOC253724	0.323333641	2.567613453	2.72875853	0.006609014	0.19526995	-2.407795473	2.179863351	up
ABCC1	0.323244939	11.56458587	2.319228278	0.020834363	0.261768342	-3.314677682	1.681219776	up
EIF5A2	-0.322757339	8.021553812	-2.071764683	0.03886264	0.315959997	-3.79320747	1.410467706	down
RIMBP3C	0.322520467	2.188677578	2.05322021	0.040634924	0.321354001	-3.826943636	1.391100549	up
MEGF8	0.322484001	9.921229596	2.749303065	0.006215206	0.193351039	-2.358556959	2.206544447	up
NUDT16	0.322218377	8.711308072	3.275924379	0.001135466	0.147265462	-0.975927646	2.944825828	up
FAM53B	0.322194267	10.6366926	3.394834652	0.000748199	0.134043103	-0.631956521	3.125983133	up
CYP2C8	0.322178	1.397276233	2.00725847	0.04532602	0.336996972	-3.909276622	1.343652419	up
LOC154761	-0.322161449	6.225987444	-2.264007349	0.024053992	0.274591868	-3.42602089	1.61881284	down
IER5	-0.322096545	10.74399395	-2.982724318	0.003013863	0.170366729	-1.774227898	2.520876453	down
PMS2L11	0.322090871	6.038736323	2.082206307	0.037894047	0.313008464	-3.774081388	1.42142901	up
ICAM2	0.322073999	7.215862556	2.011798781	0.044843083	0.335762255	-3.901224683	1.348304536	up
CSGALNACT1	0.321945972	7.943766816	2.13011395	0.033709868	0.301972609	-3.685122556	1.472242952	up
TLE4	0.32191856	9.433132735	2.61747805	0.009159837	0.216755005	-2.66830672	2.03811224	up
NCOA1	0.32179039	9.787609417	2.893178334	0.00400074	0.177736627	-2.003788301	2.39785969	up
PRR3	0.32172623	7.374280045	3.018812926	0.00268343	0.166941862	-1.679818833	2.571309756	up
ZNF721	0.321061355	8.091089238	3.558221712	0.000413475	0.134043103	-0.140482976	3.383550239	up
GRLF1	0.320812792	11.17783969	3.750325972	0.000199917	0.134043103	0.465044741	3.69915035	up
PLCD3	-0.320745719	10.02419619	-2.275096199	0.02337476	0.271823438	-3.403871943	1.631252844	down
KRTAP1-5	-0.320743529	1.079956951	-1.969060167	0.049565876	0.345415343	-3.976312495	1.304817215	down
KIAA2026	0.320534291	9.082561659	2.50626073	0.012557143	0.232233106	-2.918192119	1.901109157	up
FLJ42289	0.320304483	4.27986009	2.17012379	0.030525484	0.294358005	-3.609313421	1.515337436	up
EEF2K	0.320201708	10.03828475	3.687419309	0.000254514	0.134043103	0.263482017	3.59428846	up
DGAT1	-0.32008548	9.680357399	-3.665949792	0.000276161	0.134043103	0.195419095	3.55883736	down
PSG9	-0.319874346	0.941736547	-1.990796062	0.047114114	0.341303022	-3.938322054	1.326848969	down
C7orf50	-0.319602939	10.23300045	-2.667292718	0.007925208	0.209131779	-2.55298271	2.10098932	down
FRAT1	0.31946343	6.291852466	2.449825235	0.014676678	0.241176944	-3.040971894	1.833372225	up
RPS3	-0.319357791	14.3067509	-2.748787969	0.006224815	0.193351039	-2.359795824	2.205873546	down
CALY	0.319266577	0.391550673	3.182641092	0.001561595	0.151940983	-1.237629547	2.806431561	up
PGAP1	0.319094559	8.70331009	2.305328461	0.02160711	0.264992916	-3.342950288	1.665403313	up
MSI2	0.31886269	7.517551794	2.628675622	0.008868201	0.215029478	-2.642566608	2.052164463	up
DHRS1	-0.318646662	9.706465022	-1.99830548	0.046291212	0.338929596	-3.925101903	1.334501446	down
UNC119B	0.31855038	9.566724215	2.912631655	0.003764202	0.176890425	-1.954487637	2.424327039	up
RPL36A	-0.318320477	6.772426457	-2.600823491	0.009609497	0.218838079	-2.706394501	2.017299351	down
GALM	0.318147962	7.360148206	1.982569128	0.048029781	0.342497886	-3.952749359	1.318489389	up
PHLPP1	0.317554138	9.014579148	2.833811013	0.004808723	0.18948769	-2.152283113	2.317970226	up
SVIL	0.317167496	11.3536426	2.435249557	0.015273106	0.243686479	-3.07224157	1.816072626	up
FAM23A	-0.316927903	2.758326457	-2.018850231	0.044101682	0.333483438	-3.888684065	1.355544845	down
CHIC1	0.316847883	7.1745713	2.563630788	0.010685675	0.22314236	-2.790602744	1.971198035	up
AHDC1	0.316650807	10.27781637	3.008416526	0.002775041	0.168057807	-1.707127462	2.556730558	up
LIMS3-LOC440895	0.316404294	3.666607848	1.983501854	0.04792522	0.342297311	-3.951116611	1.319435889	up
LRIG3	0.31604409	9.962067265	2.494351067	0.012980319	0.232233106	-2.944328202	1.886714645	up
ABCB6	0.315883917	9.570050897	2.183071246	0.029552118	0.291916839	-3.584485964	1.529411391	up
MED12	0.315738451	9.677486771	2.766905266	0.005894798	0.193351039	-2.316087424	2.229531083	up
SLC38A8	0.315100491	0.564745291	2.297783115	0.02203698	0.265379933	-3.358228424	1.656847926	up
SDC4	-0.315073373	12.93472578	-2.518939618	0.012120146	0.230555622	-2.890235378	1.916492131	down
FUT4	0.314952266	7.258317937	2.345698251	0.019429408	0.256599814	-3.260379615	1.71154044	up
DIXDC1	0.31486065	7.374183857	2.008852912	0.045155926	0.336608453	-3.906451016	1.34528525	up
NUDT7	-0.314529084	5.806284305	-2.133486216	0.033430887	0.301740197	-3.678786118	1.475852105	down
FOXD4L1	0.313956356	2.495398655	2.182839176	0.029569326	0.291916839	-3.58493224	1.529158577	up
PRNP	-0.313892068	12.93983475	-2.241652454	0.025475675	0.279687492	-3.470351989	1.593874298	down
WDR90	0.313872063	8.602639686	2.483137007	0.013390299	0.233694176	-2.968827449	1.873209721	up
TSPY4	-0.313550127	0.12830426	-2.316058531	0.021008422	0.262307402	-3.321139597	1.677606564	down
OR2A1	0.31351861	1.848271749	2.372867669	0.018074396	0.250610249	-3.204023423	1.742936206	up
NOTCH1	0.313354649	11.02696771	2.029849498	0.04296594	0.329876871	-3.869036639	1.36687568	up
BACE2	-0.313107803	10.16406659	-2.905304866	0.003851751	0.176890425	-1.973093141	2.414341758	down
PPP1R3E	0.313036064	5.127620852	2.053467407	0.040610855	0.321354001	-3.826495886	1.39135787	up
HIST1H2AC	-0.312644919	9.590733408	-1.966400699	0.049873103	0.345560178	-3.980932682	1.302133609	down
NUTF2	-0.312634455	11.14537601	-3.455516271	0.0006019	0.134043103	-0.451962785	3.220475597	down
UGDH	0.312590648	10.31346951	2.188245255	0.029170702	0.291166418	-3.574524187	1.535053119	up
ZBTB39	0.312509789	7.789841031	2.752795446	0.006150411	0.193351039	-2.350151502	2.21109583	up
ADK	-0.312321544	9.441453139	-3.277388765	0.001129732	0.147265462	-0.971762224	2.947024477	down
LPIN2	0.311948002	8.869619955	2.176314809	0.03005666	0.293415844	-3.597459796	1.522059278	up
GPR116	0.311906582	8.175240135	2.001251332	0.045971731	0.338519017	-3.919902478	1.337509148	up
MYO1A	0.311649784	1.392071525	2.066190536	0.039388298	0.317094079	-3.803379188	1.40463279	up
KLF9	0.311405604	9.306951345	1.997910102	0.046334234	0.339123645	-3.925799173	1.334098012	up
PLA2G6	0.311393805	7.502097758	2.482297357	0.013421453	0.233694176	-2.970657516	1.87220045	up
C20orf201	0.310963698	0.785048206	2.273634203	0.023463345	0.272148295	-3.406798179	1.629610066	up
GALE	-0.310628498	9.72186435	-2.657579811	0.008153498	0.210978652	-2.575633419	2.088656006	down
S100A16	-0.310211938	13.51239798	-2.263383896	0.024092685	0.274591868	-3.427263048	1.61811479	down
ARID2	0.310051412	9.369928475	3.31908942	0.000977299	0.142713646	-0.85240559	3.009972722	up
PSEN2	-0.31001453	8.0347787	-2.40712796	0.016484598	0.246272906	-3.132059723	1.78292164	down
CRYL1	-0.30994338	7.897857399	-2.429994072	0.015493352	0.244290493	-3.083471902	1.80985461	down
CEBPA	0.309888369	9.613776233	1.977042291	0.048653314	0.344733034	-3.962408693	1.312887577	up
EFHC1	0.309327734	7.061375785	2.502469939	0.012690489	0.232233106	-2.926524204	1.896521652	up
PASK	0.309275696	7.55571009	2.56406915	0.010672389	0.223120309	-2.789617078	1.971738358	up
TMEM144	-0.308969973	6.602003812	-2.127819746	0.033900803	0.302864872	-3.68942773	1.46979002	down
P4HA2	-0.308837751	10.90693072	-2.175044338	0.030152359	0.293415844	-3.599894992	1.520678705	down
NAAA	0.308781365	7.906829148	2.332441357	0.020122313	0.258972831	-3.287648545	1.6963221	up
ZSWIM4	0.308710633	8.934109641	2.681714588	0.007596828	0.205735716	-2.51920351	2.119367688	up
RASGRP3	0.30853247	6.825953812	2.155707159	0.031641691	0.295812352	-3.636788359	1.49974031	up
RAD9B	0.308519241	5.062340135	2.482584889	0.013410778	0.233694176	-2.970030891	1.872546037	up
GPR113	0.308453254	2.81362287	2.551314336	0.011065054	0.226260521	-2.818229846	1.956046454	up
NEURL2	0.30843797	4.361660314	2.229003688	0.026311967	0.281018838	-3.495245216	1.57984669	up
DUSP10	-0.3082766	8.703447309	-1.984223132	0.047844493	0.342297311	-3.949853491	1.320168039	down
EME2	0.308096788	3.97849148	2.070491104	0.038982212	0.315959997	-3.795533864	1.409133525	up
BCL2L11	0.307869546	9.484547085	3.090110918	0.002126222	0.161426396	-1.490114888	2.672391457	up
ICAM3	0.307855696	8.113052466	2.094087317	0.036817065	0.309016491	-3.752204327	1.433950839	up
SERPINB6	-0.307806443	10.41521076	-2.163336194	0.031046714	0.294906633	-3.622271377	1.507984354	down
BOD1L	0.307615835	9.865859641	2.449262754	0.014699307	0.241176944	-3.042181964	1.832703142	up
METTL11A	-0.307580432	9.481908969	-2.908623567	0.003811868	0.176890425	-1.96467126	2.418862126	down
GAL3ST4	0.307017022	8.127403812	2.283559544	0.022867649	0.271010473	-3.386896245	1.640778482	up
BAK1	-0.306413393	10.28416413	-2.627398421	0.00890104	0.215493328	-2.645507902	2.050559269	down
EFNA1	-0.305900511	10.9433713	-2.4449893	0.014872238	0.24232305	-3.051366659	1.827623677	down
LOC100144603	-0.305800958	3.635253587	-2.067480314	0.039266132	0.316908396	-3.801027983	1.405981875	down
LDLR	-0.304927034	11.85582758	-2.2476145	0.025089553	0.278182454	-3.458570835	1.600507071	down
KREMEN1	0.304878362	11.32892735	2.354361867	0.018987965	0.255570615	-3.242477647	1.721521588	up
ZNF629	0.304811492	9.328313229	3.460539604	0.000591072	0.134043103	-0.436927915	3.228359723	up
TCEB1	-0.304736704	9.907917713	-3.359308308	0.000848588	0.136576721	-0.735937782	3.071303195	down
HRH1	-0.304698754	8.716612108	-2.155966964	0.031621269	0.295756109	-3.636294811	1.5000207	down
GPR150	0.304570414	0.733497758	2.739299936	0.006404223	0.193351039	-2.382575613	2.193533526	up
AEBP2	0.30442275	9.852857175	2.979129259	0.003048742	0.170366729	-1.783573235	2.515879321	up
PLP2	-0.304193358	12.6430852	-3.226660086	0.001344839	0.149397692	-1.115030351	2.871329748	down
RND3	-0.303877429	11.37563363	-2.256660246	0.02451343	0.276422155	-3.440637949	1.610595919	down
PPP1R3B	-0.3035848	9.25814574	-1.968397645	0.049642262	0.345415343	-3.97746404	1.304148434	down
TNRC6B	0.303574713	9.603208072	2.954216638	0.00330077	0.171333262	-1.848037166	2.481384761	up
ZNF740	0.303533815	9.470652242	4.113791778	4.64E-05	0.134043103	1.691461656	4.333759078	up
PHF17	0.303015845	8.250401345	2.423144051	0.015784629	0.24564192	-3.098074199	1.80176563	up
STRADB	-0.3029228	6.701292825	-3.022438126	0.002652143	0.166941862	-1.670275215	2.576403073	down
PRDM15	0.3028889	7.947116368	3.226958194	0.001343471	0.149397692	-1.114194626	2.871771742	up
AK1	-0.302581777	9.787910538	-2.210834089	0.027554886	0.285667298	-3.530763159	1.559801381	down
PTS	-0.302459841	8.298777354	-2.86555184	0.004359958	0.183836413	-2.073257707	2.360517742	down
BAZ2B	0.302326364	8.990910314	2.751241839	0.00617916	0.193351039	-2.35389199	2.209070551	up
C1orf182	-0.302139027	2.023647758	-2.365772441	0.018419995	0.252263813	-3.218801595	1.7347105	down
PNP	-0.302060228	11.14091951	-2.446475852	0.01481188	0.241630996	-3.048173462	1.829389826	down
FNDC8	0.301992082	3.054449552	2.042148004	0.041725515	0.325282391	-3.846944622	1.379598295	up
PLK5P	-0.30176551	0.713235426	-2.14676055	0.032351899	0.298313811	-3.653748662	1.490100217	down
HIST4H4	0.301549308	3.386773094	2.146078455	0.032406604	0.298317156	-3.655038898	1.489366479	up
OR7C1	0.301479355	0.63648565	2.064449347	0.039553733	0.317574557	-3.806551017	1.402812521	up
DDHD1	0.301088335	8.364227578	2.588230617	0.009962498	0.220561639	-2.735037452	2.00163174	up
SLC45A4	0.300935438	8.749015695	2.048371643	0.041109478	0.323515219	-3.835715187	1.386058038	up
PLCB3	-0.300637051	10.96029955	-2.962391628	0.003216043	0.170366729	-1.826940655	2.492678216	down
FGFRL1	0.300582288	8.358226457	2.392857969	0.017131154	0.247211154	-3.162155641	1.766213371	up
PLIN3	-0.300420551	11.93716188	-2.832930952	0.004821743	0.189636746	-2.154462165	2.316795951	down
LTBP4	0.300397171	10.91197623	2.266573229	0.023895314	0.274061894	-3.420905162	1.621687263	up
C15orf28	0.300360566	1.07190852	2.429629992	0.015508713	0.244290493	-3.084249025	1.809424234	up
MRPL15	-0.300358421	10.28728161	-3.413513126	0.000699968	0.134043103	-0.576872816	3.154921846	down
CCDC30	0.300072137	3.779335426	2.123129577	0.03429403	0.30315046	-3.698214922	1.464781479	up
FLJ44635	-0.300002621	5.497361435	-2.354845403	0.018963588	0.255501518	-3.241476607	1.72207949	down
ELK4	0.299758759	7.553120628	2.387303905	0.017388775	0.247639422	-3.173822348	1.759731011	up
PHYH	-0.299310141	7.728392377	-2.01644911	0.044352966	0.334398232	-3.892959156	1.353077335	down
KIAA0802	0.299145048	8.71541435	2.012849829	0.04473191	0.335313374	-3.89935818	1.349382559	up
STK17A	-0.298613919	10.65804036	-2.441387894	0.015019368	0.243150745	-3.059094872	1.823348353	down
RPS18	-0.29860003	13.76669776	-2.877532183	0.004200724	0.181314298	-2.043210536	2.376675854	down
PCDHB19P	0.29859517	2.042619507	2.236612154	0.025806115	0.279983405	-3.480287947	1.588277364	up
TEF	0.298426185	9.525773767	2.382176365	0.017629632	0.248821249	-3.184569718	1.753756765	up
ZDHHC14	0.298394991	7.263059865	2.464909649	0.014081215	0.23793197	-3.008420158	1.851359872	up
OAF	-0.298312028	9.318595964	-2.231402118	0.026151586	0.280948229	-3.490535576	1.582501963	down
FBXL6	-0.298287555	9.129784305	-2.669052494	0.007884467	0.208324458	-2.54887034	2.103227669	down
HERC2	0.297848121	10.69582063	2.852701204	0.004536845	0.185911026	-2.105353856	2.343246077	up
C1orf183	0.297704344	6.494224664	2.726949984	0.006644737	0.19526995	-2.412112928	2.17752223	up
SPRN	0.297669397	6.369278027	2.167318098	0.030740016	0.294906633	-3.614674475	1.512295906	up
MMP19	0.297530653	8.548639462	2.098093423	0.036459868	0.308391774	-3.744800243	1.438184902	up
C15orf58	0.297477642	5.12923565	2.435717272	0.01525364	0.243686479	-3.071240979	1.816626506	up
PCCA	0.297114897	7.51657713	2.556887049	0.010891937	0.225187787	-2.805745611	1.962894867	up
CD34	0.296487937	8.882625785	2.109649053	0.035446091	0.306274512	-3.723365584	1.450431657	up
WDR62	0.296407808	8.402250897	2.448371733	0.014735216	0.241176944	-3.044098268	1.8316435	up
C13orf27	-0.296217379	7.529696188	-2.75242201	0.006157311	0.193351039	-2.351050777	2.210608938	down
C4orf32	-0.296090851	7.897321973	-2.17902423	0.029853447	0.292549528	-3.592261834	1.52500552	down
STAG3L4	-0.295730266	6.857166816	-2.775971715	0.005735661	0.193351039	-2.294110659	2.241416557	down
HIPK2	0.295688563	10.08100605	1.966197893	0.049896597	0.345606324	-3.981284757	1.30192907	up
TOP1MT	-0.294924825	9.952376233	-2.299946524	0.02191297	0.26520579	-3.35385285	1.659298749	down
C9orf30	-0.294877419	9.083020179	-3.08922178	0.00213246	0.161426396	-1.49250664	2.671119094	down
RGNEF	0.294469561	9.204702915	2.292471835	0.02234403	0.267124535	-3.368953674	1.650838485	up
XYLB	0.294092097	5.832676457	2.201399785	0.028220068	0.287379961	-3.549093448	1.54944194	up
PSMA8	0.293948206	0.6316	2.113608662	0.03510431	0.305134816	-3.715994378	1.454639559	up
ZNF678	0.293761157	4.579197085	1.969098994	0.049561402	0.345415343	-3.976244996	1.304856415	up
FSCN1	-0.293665565	13.67032287	-1.986400729	0.04760147	0.34175382	-3.946037293	1.322379637	down
ABHD2	0.293510916	11.35359507	2.316596022	0.020978818	0.262307402	-3.320044462	1.678218987	up
RPGRIP1	0.292885143	1.474219283	2.115458241	0.03494563	0.305134816	-3.712546569	1.456607127	up
REEP3	-0.292830221	9.15520583	-2.662793199	0.00803024	0.21020527	-2.563485601	2.095271467	down
CARHSP1	-0.292657121	11.51325717	-2.352687069	0.019072609	0.255736103	-3.245943353	1.719589893	down
ZNF771	0.292512549	5.592291256	2.040052975	0.041934644	0.326105397	-3.850717195	1.377427036	up
PPIF	-0.292422909	11.93801951	-2.092151927	0.036990698	0.309301354	-3.755776355	1.431907468	down
CBLN3	0.292309978	5.421449103	1.977067988	0.048650399	0.344733034	-3.962363845	1.312913596	up
NCRNA00188	-0.292301971	12.35790897	-2.509719315	0.012436571	0.231690375	-2.910579553	1.905299362	down
CAMKK1	0.292221886	8.247286771	2.25372397	0.024699167	0.276842863	-3.446466713	1.607317685	up
ANXA2	-0.291976332	14.59750717	-2.977368883	0.003065955	0.170366729	-1.78814539	2.513434177	down
IRGQ	0.291326974	9.395133408	3.603471603	0.000349422	0.134043103	-0.000534382	3.456649665	up
NPFFR1	0.2911945	0.635706278	2.552824167	0.011017911	0.225905151	-2.81485006	1.957900758	up
PRRT1	0.291022775	4.4259287	2.047869263	0.041158917	0.323663756	-3.836622883	1.385536063	up
ENO1	-0.291009149	15.73151278	-3.44469831	0.000625851	0.134043103	-0.484271153	3.203528912	down
TRMT12	-0.290789089	8.300301794	-2.437360491	0.015185423	0.243686479	-3.067724132	1.8185731	down
RRAS2	-0.290422914	9.31218296	-2.431424892	0.015433113	0.244290493	-3.080416748	1.811546451	down
SOX12	0.290344621	9.02244574	2.146159633	0.032400089	0.298317156	-3.654885365	1.489453794	up
PEX11A	-0.290214063	6.324152242	-3.244454288	0.001265403	0.147786128	-1.065017259	2.897771115	down
SEPW1	-0.290138044	11.77262937	-2.502109449	0.012703235	0.232233106	-2.927315917	1.896085679	down
DOK4	-0.289776148	9.300245964	-2.269193083	0.023734238	0.273283182	-3.415675997	1.6246247	down
GUK1	-0.289688449	12.03748834	-2.855829685	0.004493191	0.18523135	-2.097552818	2.347445114	down
SETD1B	0.289399926	9.874989462	3.521746795	0.000472951	0.134043103	-0.252084045	3.32518365	up
FDPSL2A	0.289042244	2.912535426	2.071472756	0.03889002	0.315959997	-3.793740844	1.410161835	up
MTMR1	0.288724205	10.02615179	2.757552743	0.00606313	0.193351039	-2.338685117	2.217303102	up
FABP1	-0.28867797	0.308540135	-2.184948062	0.029413269	0.291858099	-3.580875097	1.531456709	down
ARID5B	0.28854482	10.35046547	2.481129817	0.013464881	0.234067739	-2.973201243	1.870797492	up
TBC1D5	0.288540759	9.615246188	2.742554842	0.006342157	0.193351039	-2.374769465	2.197762989	up
NAA20	-0.288356763	10.86933049	-2.907187945	0.003829075	0.176890425	-1.968315575	2.41690617	down
STK36	0.288331229	7.578601794	2.71552062	0.00687455	0.197643687	-2.439333899	2.162755742	up
IFI27L1	-0.288304031	6.933294843	-2.006762304	0.04537906	0.337007368	-3.910155457	1.343144501	down
FABP12	-0.288072638	0.662199776	-2.072894072	0.038756867	0.315879728	-3.791143289	1.411651343	down
GTSF1L	0.287692614	1.017824439	2.299180017	0.021956838	0.26520579	-3.355403598	1.658430208	up
NR2C2	0.287317791	9.21917287	2.011128945	0.044914056	0.336012252	-3.902413715	1.347617722	up
PDIK1L	0.287188647	7.875811435	2.810994704	0.005156788	0.190143518	-2.208566679	2.287620683	up
TRRAP	0.287180074	10.54435874	2.476503843	0.013638173	0.234296893	-2.983268475	1.865243801	up
PECAM1	0.287164875	9.199429596	2.157999234	0.031461913	0.295477164	-3.632432129	1.502214869	up
AP3S1	-0.28649179	10.23894103	-3.320213298	0.000973468	0.142713646	-0.84916903	3.011678291	down
TP53INP1	0.286389849	9.273402018	2.471598777	0.013824077	0.235917125	-2.993923172	1.859363856	up
TMSB10	-0.286380581	14.54294933	-2.072526169	0.038791295	0.315879728	-3.791815824	1.411265716	down
TTC30B	0.286205773	6.854799776	2.041906361	0.041749591	0.325282391	-3.847379948	1.379347776	up
C9	-0.286113348	0.862213453	-2.15880903	0.031398608	0.295477164	-3.630891979	1.503089608	down
C16orf5	0.286061087	9.380067713	2.357452963	0.018832605	0.255501518	-3.236074858	1.725089597	up
SH2D3C	0.286060079	7.785874664	2.229508696	0.026278127	0.281018838	-3.494253975	1.580405599	up
MDM1	0.285629551	7.068458072	2.048335185	0.041113064	0.323515219	-3.835781066	1.386020155	up
LOC442454	-0.28559099	7.84250157	-2.861655294	0.004412919	0.184633445	-2.08300447	2.355274074	down
SLC25A39	-0.28538758	11.97246996	-3.307003835	0.001019385	0.145333091	-0.887144282	2.991661947	down
STARD10	-0.285293969	10.45315874	-2.070472325	0.038983977	0.315959997	-3.795568156	1.409113857	down
SLC25A10	0.285203445	9.701933632	2.358799738	0.018765266	0.255471422	-3.233282641	1.726645283	up
MSH4	-0.285088498	0.539683857	-2.422438085	0.015814921	0.24564192	-3.099576844	1.800932979	down
KIAA1530	0.284715781	7.167591928	3.020075876	0.002672492	0.166941862	-1.676495261	2.573083608	up
DTNB	0.284652241	8.298243498	2.616678397	0.009180989	0.216755005	-2.67014084	2.037110536	up
NT5DC3	0.284321693	7.873784081	2.134417279	0.033354212	0.301740197	-3.677034939	1.476849321	up
EIF2C1	0.283913482	9.71855	3.209520318	0.001425695	0.150928673	-1.162957194	2.845973498	up
JMJD5	0.283831273	6.107586996	3.144166041	0.001777033	0.159312187	-1.343476781	2.750304467	up
ARID1B	0.283811943	10.5574287	3.023340781	0.002644405	0.166941862	-1.667897206	2.577672052	up
NUDT13	-0.283425441	4.263788117	-2.208931571	0.027687923	0.286076028	-3.534465797	1.557709616	down
PTPN6	0.283413805	9.857317265	2.684522331	0.007534339	0.205735716	-2.51260672	2.122954837	up
ACVRL1	0.283387019	8.215071973	2.069858184	0.039041751	0.316059601	-3.796689473	1.408470713	up
LOC374491	0.283255994	0.716136323	2.236457736	0.025816297	0.279983405	-3.480592006	1.588106044	up
USP11	0.283124224	10.30712354	2.494212061	0.012985332	0.232233106	-2.944632542	1.886546953	up
ZNF652	0.282827908	9.300880717	3.071261571	0.002262134	0.163526794	-1.54067853	2.645481687	up
ACVR2A	0.282730385	7.917708072	2.529953054	0.011751583	0.22889943	-2.865840021	1.929903627	up
MIXL1	0.282533323	0.850376682	2.005062801	0.045561138	0.337435126	-3.913164098	1.341405435	up
CCDC121	0.282435572	5.316043049	2.272826284	0.023512424	0.272461369	-3.408414472	1.628702588	up
DNASE1	0.28238757	5.452457399	2.347106232	0.019357059	0.256599814	-3.257474618	1.713160621	up
KIAA0467	0.281859136	9.638163901	3.515839566	0.000483306	0.134043103	-0.270056551	3.315777826	up
MAFF	-0.281802467	9.712223543	-2.316547465	0.020981491	0.262307402	-3.320143407	1.678163656	down
FRAT2	0.281554038	8.471438789	2.160353163	0.0312782	0.295477164	-3.627953632	1.504758254	up
CD59	-0.281486394	13.55209955	-2.483509013	0.013376517	0.233694176	-2.968016448	1.873656962	down
GEMIN8P4	0.281413755	5.351567489	2.239583481	0.025610869	0.2797901	-3.4744332	1.591575682	up
IFT172	0.281192807	8.016273767	2.49527805	0.012946932	0.232233106	-2.942298243	1.887833117	up
BPTF	0.280989154	10.34332085	2.890499446	0.004034353	0.177736627	-2.010552607	2.3942261	up
C1orf152	0.280972653	2.40903565	2.124109368	0.034211562	0.302937177	-3.696380818	1.465827099	up
ZNF646	0.280650598	9.096803363	3.551422198	0.000424002	0.134043103	-0.161369089	3.372632029	up
SLC14A2	0.280143713	1.103576009	2.05080007	0.04087121	0.322691579	-3.831324454	1.388582507	up
SIRT4	-0.280126562	3.84843722	-2.096024507	0.036643967	0.308826212	-3.748625742	1.435997511	down
NEK5	0.280101509	1.043056278	2.0463412	0.041309603	0.324315927	-3.839382433	1.38394898	up
FAM58B	-0.279959955	1.032223991	-2.995736783	0.00289065	0.170366729	-1.740311957	2.539004545	down
MTFR1	-0.279875731	9.641173094	-3.029339327	0.002593506	0.166855394	-1.652077033	2.586112793	down
WBP5	-0.279647496	10.172487	-2.404866476	0.016585607	0.246272906	-3.136840866	1.780268632	down
NFIL3	-0.279406121	9.851273318	-2.772707937	0.005792494	0.193351039	-2.302029915	2.2371344	down
RPL7A	-0.279325585	13.2637917	-2.709092077	0.007006936	0.199517876	-2.454596148	2.154471871	down
ANXA2P2	-0.279311517	14.14953161	-2.805476615	0.005244327	0.190143518	-2.222113102	2.280310205	down
IKZF4	0.279146106	7.07547287	2.499202979	0.012806415	0.232233106	-2.933695113	1.892572416	up
ZBTB49	0.278872221	6.136193049	3.477427364	0.000555988	0.134043103	-0.38623198	3.254934396	up
TBC1D2	-0.278469	10.98315426	-2.475806011	0.013664485	0.234296893	-2.984785542	1.864406723	down
MZF1	0.27842832	7.574635202	2.482395688	0.013417802	0.233694176	-2.97044323	1.872318631	up
BOP1	-0.278377354	9.345735426	-1.986570968	0.047582515	0.34175382	-3.94573878	1.322552608	down
ARAP2	0.278065997	9.717443722	1.981003432	0.048205734	0.343386148	-3.955488432	1.316901301	up
CRTC1	0.278026364	7.747689013	2.520003499	0.012084101	0.230302088	-2.887883323	1.917785665	up
C12orf61	0.277829193	3.437884978	2.521353015	0.012038514	0.230121693	-2.884898395	1.919427107	up
ERAP1	0.277777305	10.48495471	2.086148502	0.037533754	0.311466443	-3.766835942	1.425577991	up
AUTS2	0.277614435	9.70097713	2.170566851	0.030491725	0.294358005	-3.608466212	1.515818009	up
DENND2D	0.2775965	9.000023991	2.435028045	0.015282333	0.243686479	-3.07271539	1.815810335	up
TMEM194B	-0.27728345	7.42927287	-2.331848009	0.020153825	0.258972831	-3.288865522	1.695642508	down
LOC100272146	0.277231497	4.683594843	2.114981738	0.034986451	0.305134816	-3.713435102	1.456100105	up
PPIA	-0.277217583	12.48200179	-3.248993801	0.001245846	0.147786128	-1.052216549	2.904535695	down
WFS1	0.276935994	9.262939013	2.446985865	0.014791222	0.241578186	-3.04707749	1.829995957	up
C13orf31	0.276802417	7.804569731	2.038153956	0.042124976	0.327089923	-3.85413353	1.375460334	up
UNC13B	0.275903728	9.642244395	2.075702889	0.03849487	0.314767874	-3.786004851	1.414597138	up
MYST4	0.275709958	8.850715919	2.195482179	0.028644348	0.288989477	-3.560551956	1.542961064	up
AGA	-0.275380094	8.825660538	-2.798455665	0.005357654	0.190628493	-2.239311922	2.271025323	down
C1GALT1	-0.27524272	8.504733184	-2.706180872	0.00706764	0.200689685	-2.461496281	2.1507256	down
ZNF362	0.275072653	9.050310314	2.655016295	0.008214728	0.211074293	-2.581598291	2.085406827	up
LOC158572	0.274924125	3.74630426	2.091527594	0.03704686	0.309301354	-3.756927959	1.4312486	up
RPL27	-0.274918436	13.49528901	-2.823905886	0.00495712	0.190143518	-2.17677091	2.304770595	down
C8orf59	-0.274907252	9.127669507	-2.489768503	0.013146489	0.23226973	-2.954352617	1.881190207	down
KIAA0528	0.274826696	9.233180717	2.76043169	0.006010856	0.193351039	-2.331736811	2.221063671	up
RTP1	0.2747538	0.723639686	1.968182183	0.049667126	0.345415343	-3.977838459	1.303930971	up
ZNF180	0.274518804	7.081837444	2.803857725	0.005270264	0.190155564	-2.226082481	2.278167646	up
C11orf74	-0.274357592	6.648819058	-2.37402041	0.018018789	0.250610249	-3.201618394	1.744274399	down
ZNF587	0.274145242	8.555079148	2.784313708	0.005592684	0.19293373	-2.27382885	2.25237973	up
CXorf50B	0.274110583	0.451687668	2.772269671	0.005800164	0.193351039	-2.303092646	2.23655969	up
ZNF496	0.274053219	8.00260157	2.714148918	0.006902607	0.197643687	-2.442593436	2.160986846	up
NME1-NME2	-0.273961122	7.802693722	-2.037343245	0.042206454	0.32735115	-3.85559105	1.374621137	down
RPL31	-0.273855056	13.28797197	-2.643391315	0.008497602	0.212682941	-2.608577923	2.070703635	down
FICD	0.273594138	5.312645964	2.106808969	0.035692988	0.306897328	-3.728644358	1.447417089	up
CPNE9	0.273487193	1.0156787	1.979596124	0.04836435	0.343950651	-3.957948607	1.315474643	up
RAVER2	0.273356396	8.360304036	2.022115159	0.043761934	0.332251016	-3.882863008	1.358903489	up
CIAPIN1	-0.273273582	10.16021637	-3.818174636	0.000153497	0.134043103	0.686001211	3.813900154	down
CDC26	-0.273260819	6.145992377	-2.6779355	0.007681672	0.206492929	-2.528071959	2.114544255	down
HIST1H3F	-0.273103768	1.313772646	-2.015887929	0.044411869	0.334469878	-3.893957595	1.352500948	down
IL17RE	-0.272724929	8.39277287	-2.004427038	0.04562941	0.337697111	-3.91428895	1.340755148	down
CDK19	0.272713289	8.923524664	2.995702234	0.002890971	0.170366729	-1.740402194	2.538956328	up
FRMD4A	0.272490137	8.678946637	2.034264465	0.042517096	0.328766845	-3.861120997	1.37143641	up
UNKL	0.27226549	8.092106502	2.453473802	0.014530643	0.240417285	-3.033116168	1.837715159	up
MRPS28	-0.272227952	8.537336547	-2.90255582	0.003885076	0.176890425	-1.980062424	2.410600462	down
MPHOSPH6	-0.271850434	9.084149327	-2.745284894	0.006290519	0.193351039	-2.368215177	2.201313533	down
EML4	0.271588965	10.50179753	3.336303977	0.000920134	0.141488776	-0.802717225	3.036149121	up
RPL36	-0.271439717	13.02464641	-2.12440391	0.034186804	0.302937177	-3.695829291	1.466141502	down
MLLT6	0.271434475	11.19466659	2.746264924	0.006272075	0.193351039	-2.365860797	2.202588788	up
TMPPE	0.270890514	5.559226009	2.135239825	0.033286599	0.301740197	-3.675487241	1.477730578	up
MARVELD3	-0.270772316	7.993231614	-2.019082296	0.04407746	0.333423085	-3.888270619	1.35578344	down
PCBD1	-0.270696386	9.140467489	-2.550034298	0.011105163	0.22662923	-2.821093718	1.954475045	down
TRAF3IP2	-0.270091919	10.49396166	-3.078171144	0.002211412	0.161458587	-1.522177754	2.655330405	down
C4orf42	0.269842249	8.133338789	3.003971162	0.002815081	0.169482726	-1.718776794	2.550509129	up
SNX3	-0.269824473	11.53346323	-4.030199754	6.55E-05	0.134043103	1.400133015	4.183486749	down
ZSWIM3	0.269589392	6.388401121	2.690670771	0.007399112	0.203897666	-2.498137716	2.130820422	up
SPAST	0.269176977	9.177820179	2.749453597	0.006212401	0.193351039	-2.358194872	2.20674053	up
RASA4P	0.269096947	6.616202242	2.152249518	0.031914563	0.296473289	-3.643351265	1.496011104	up
HIVEP1	0.269055508	9.603791031	1.98893633	0.047319805	0.341539383	-3.941588529	1.32495705	up
LBXCOR1	0.268859945	2.007329596	2.078792465	0.038208432	0.313977652	-3.780344928	1.417840785	up
EIF5A	-0.268729764	13.48507197	-3.045607917	0.002459953	0.166855394	-1.609020599	2.609073143	down
PYY	-0.268705679	0.391448206	-3.084912991	0.002162931	0.161426396	-1.504087857	2.664957401	down
OR2A9P	0.268432718	6.697331614	2.006537885	0.045403068	0.337007368	-3.910552891	1.342914796	up
ELP2P	0.26838063	3.408187444	2.271477349	0.023594568	0.272592279	-3.411111854	1.627187971	up
ZNF490	0.268318094	7.280324215	3.607424511	0.000344293	0.134043103	0.011769867	3.463071763	up
FHOD1	-0.268130454	9.448812556	-2.453880944	0.014514427	0.240417285	-3.032238847	1.838200096	down
MAP3K5	0.268110484	9.577016816	2.325912366	0.020471451	0.259564125	-3.301023156	1.688851376	up
DGCR11	-0.267883385	5.7102	-2.276067517	0.023316067	0.271823438	-3.401926802	1.632344713	down
C12orf51	0.267656451	9.594142152	2.645843892	0.008437205	0.212682941	-2.602895415	2.073801394	up
MPST	-0.267455547	10.09786323	-2.102157881	0.036100502	0.307273341	-3.737274166	1.442486763	down
MGC16142	0.267096391	3.240052018	2.416776858	0.016059697	0.245875237	-3.111611348	1.794262645	up
ZSCAN5B	0.26705383	1.582067265	2.372969488	0.018069478	0.250610249	-3.203811038	1.743054385	up
DYRK3	-0.266949888	7.508352242	-2.135733107	0.033246108	0.301740197	-3.674558804	1.478259191	down
PRR12	0.266436644	10.09966771	2.92882089	0.003577154	0.176112665	-1.913217786	2.446462306	up
CREBBP	0.266382254	11.09208229	2.615004997	0.009225394	0.216755005	-2.67397727	2.035015096	up
MLKL	-0.266308627	8.297512332	-2.280687834	0.023038632	0.271511029	-3.392663177	1.637543311	down
RPS24	-0.266265386	13.8028722	-2.416487168	0.016072312	0.245875237	-3.11222643	1.793921642	down
NUDT9P1	0.266019499	0.985308072	2.274754707	0.023395425	0.271823438	-3.404555615	1.630869053	up
RPL30	-0.265700705	13.72056839	-2.757745073	0.006059625	0.193351039	-2.338221148	2.217554232	down
FAM193A	0.265524388	9.036495067	3.516093529	0.000482856	0.134043103	-0.269284462	3.316181931	up
PIKFYVE	0.265360894	9.0191287	2.391456087	0.017195861	0.247211154	-3.16510288	1.764576085	up
ATRX	0.264427719	10.09668655	2.517754846	0.012160401	0.230730928	-2.892853569	1.915052111	up
TRMT112	-0.264143142	11.30489686	-2.795443034	0.005406959	0.191102914	-2.246679087	2.267046963	down
IFT140	0.263895001	8.229520628	2.412878868	0.016230173	0.246272906	-3.119881708	1.789676854	up
HN1	-0.263744125	11.78489731	-2.452187059	0.014581998	0.24046426	-3.035887948	1.836182961	down
FARP2	0.263482547	7.964276906	2.712340457	0.006939756	0.198275982	-2.446888404	2.158655809	up
HTT	0.263435939	11.16839641	3.049698161	0.002427384	0.166669538	-1.598160731	2.614861529	up
FAM120C	0.263359419	7.803526682	2.104374105	0.03590583	0.306910422	-3.733164426	1.444835035	up
ANKRD28	0.263271636	9.500050897	2.822684759	0.004975699	0.190143518	-2.179784118	2.303145878	up
REV3L	0.263120472	8.952177803	2.057530936	0.040216932	0.320393327	-3.81912804	1.395591068	up
