# Supplementary material for: Identification of an individualized therapy prognostic signature for head and neck squamous cell carcinoma
Source: BMC Genomics. 2023 Apr 28;24:221. doi: 10.1186/s12864-023-09325-1 (PMC10142243; doi:10.1186/s12864-023-09325-1)
Supplement: Supplementary file 2 — Additional file 2: Supplementary Table 2. There were 206 differentially expressed TRRGs associated with OS. [file 12864_2023_9325_MOESM2_ESM.csv]

	hr	lower.95	upper.95	pvalue	de_gene
MASP1	0.839901262	0.785032462	0.898605044	3.37E-07	MASP1
CD79A	0.850812213	0.798100397	0.907005465	5.83E-07	CD79A
IGJ	0.878022843	0.832486019	0.926050524	2.27E-06	IGJ
CD19	0.832164103	0.768286074	0.901353177	2.43E-06	CD19
MS4A1	0.860196059	0.805831346	0.918228441	2.72E-06	MS4A1
ZNF541	0.854115843	0.793468174	0.919399034	4.12E-06	ZNF541
CAMK2N1	1.297779417	1.158318794	1.454030982	4.55E-06	CAMK2N1
KIAA0125	0.843011935	0.78156729	0.909287187	6.23E-06	KIAA0125
CELSR3	0.805441245	0.732141033	0.886080099	7.60E-06	CELSR3
AREG	1.190263642	1.09814319	1.290111847	1.01E-05	AREG
TNFRSF17	0.848369921	0.787254471	0.914229832	1.09E-05	TNFRSF17
LOC254559	0.846835493	0.783509447	0.915279778	1.19E-05	LOC254559
CCR7	0.819072155	0.749250018	0.895400972	1.22E-05	CCR7
FLT3	0.81121296	0.738541514	0.891035174	1.25E-05	FLT3
COL29A1	0.824633847	0.752344552	0.903869084	1.48E-05	COL29A1
LRRC16B	0.804840932	0.729598452	0.887843065	1.49E-05	LRRC16B
KIAA1683	0.800166819	0.722207532	0.886541486	1.53E-05	KIAA1683
PIK3R3	0.750996475	0.659576873	0.855087145	1.59E-05	PIK3R3
SRPX	1.214179732	1.109464554	1.328778298	1.75E-05	SRPX
TRIML2	1.130619967	1.07131296	1.193210161	2.05E-05	TRIML2
FCRL2	0.814291848	0.736380588	0.900446352	2.19E-05	FCRL2
HS3ST4	0.843566048	0.773326082	0.920185798	2.57E-05	HS3ST4
FOSL1	1.262728384	1.128694875	1.41267849	2.59E-05	FOSL1
FCRL5	0.875077226	0.822111104	0.931455794	2.78E-05	FCRL5
CD27	0.831037024	0.762126384	0.906178491	3.36E-05	CD27
LAX1	0.838051833	0.769887705	0.912251058	4.06E-05	LAX1
CXCR5	0.833008691	0.761116121	0.911692001	4.13E-05	CXCR5
BLK	0.854337193	0.790394748	0.923452542	4.15E-05	BLK
AFF3	0.82242202	0.748395788	0.903770424	4.40E-05	AFF3
ZNF831	0.84022176	0.772929334	0.91337277	4.63E-05	ZNF831
RGS5	0.799390313	0.718735152	0.88909645	4.66E-05	RGS5
SYCP2	0.869908239	0.810039813	0.934201421	4.89E-05	SYCP2
AQP5	0.896901977	0.848573451	0.947982941	4.99E-05	AQP5
ADAM6	0.901024448	0.857387964	0.946881796	5.48E-05	ADAM6
LOC284837	0.784989443	0.697760711	0.883122847	5.56E-05	LOC284837
KCNA3	0.840926087	0.771599291	0.91648177	6.29E-05	KCNA3
LOC96610	0.872269398	0.815130035	0.933414142	6.38E-05	LOC96610
TCP11	0.871693074	0.810896317	0.937048053	6.45E-05	TCP11
DKK1	1.135852456	1.064554461	1.211925598	7.04E-05	DKK1
ABCB1	0.813038575	0.734226682	0.900310138	7.92E-05	ABCB1
FCRL3	0.847841225	0.779671891	0.921970833	8.93E-05	FCRL3
P2RY8	0.815988865	0.737480406	0.902854941	9.21E-05	P2RY8
CBLN2	0.870085796	0.80626439	0.938959108	9.55E-05	CBLN2
GVIN1	0.833292393	0.760466941	0.91309191	0.000100329	GVIN1
SPOCK2	0.821422598	0.743904517	0.907018399	0.000102528	SPOCK2
TIFAB	0.831308966	0.757284343	0.912569505	0.000105215	TIFAB
FMO3	0.851066367	0.781969615	0.926268677	0.000108431	FMO3
C5orf20	0.840867849	0.770267604	0.917939085	0.000113467	C5orf20
SLAMF6	0.842303079	0.771837088	0.919202366	0.000128325	SLAMF6
FLJ40330	0.855824585	0.789016052	0.928290011	0.000132521	FLJ40330
UPB1	0.826185039	0.741889264	0.920058763	0.000135801	UPB1
TNFRSF13B	0.839699073	0.764616459	0.922154533	0.00013768	TNFRSF13B
MT2A	1.188796043	1.08782578	1.299138205	0.000141256	MT2A
MGC29506	0.889298881	0.837229045	0.944607099	0.00015185	MGC29506
CD5	0.844962259	0.774995082	0.921246128	0.000168048	CD5
IRF4	0.838126401	0.764776393	0.918511437	0.000169259	IRF4
SERPINB12	0.881652181	0.822819529	0.944691442	0.000182182	SERPINB12
ZYG11A	0.881604359	0.823384712	0.943940584	0.000190094	ZYG11A
MGAT3	0.851656659	0.779724872	0.930224353	0.000191456	MGAT3
XCR1	0.827404831	0.747396167	0.915978413	0.000194191	XCR1
PRSS12	0.871449986	0.812543878	0.934626545	0.000197567	PRSS12
PNOC	0.844014131	0.770184633	0.924920886	0.000211286	PNOC
AVPR2	0.787141929	0.693011752	0.894057588	0.000218403	AVPR2
C8orf80	0.845592818	0.77259294	0.925490226	0.000224849	C8orf80
CALML5	0.913690956	0.871730373	0.957671304	0.000263113	CALML5
SLAMF1	0.826334689	0.745617679	0.915789736	0.000296968	SLAMF1
IL17REL	0.84805832	0.765951979	0.938966062	0.000300828	IL17REL
EVPLL	0.871779165	0.80905831	0.939362345	0.000323099	EVPLL
POU2AF1	0.878059314	0.818638635	0.941793028	0.00033066	POU2AF1
HLF	0.878769296	0.818494789	0.943482458	0.000337817	HLF
LHX1	1.12888827	1.055733298	1.207112373	0.000348766	LHX1
STAP1	0.828167652	0.744450624	0.92129906	0.000381833	STAP1
FCRLA	0.857404077	0.78631352	0.934921926	0.000390926	FCRLA
ARHGEF33	0.841006773	0.760815424	0.929650437	0.000410249	ARHGEF33
NT5E	1.172967343	1.072033726	1.283404015	0.000420913	NT5E
FAM151A	0.85316618	0.77717874	0.936583174	0.000445592	FAM151A
BCL2	0.813452836	0.722729327	0.915564778	0.000447902	BCL2
HUNK	0.840693674	0.762729675	0.926626924	0.000455501	HUNK
ARHGAP4	0.825672322	0.741323431	0.919618556	0.000467637	ARHGAP4
PLA2G2D	0.895235329	0.840007322	0.954094415	0.000479219	PLA2G2D
MEI1	0.873075117	0.807544839	0.943923016	0.000483987	MEI1
DERL3	0.870617472	0.805412505	0.941101334	0.000530679	DERL3
WNK3	0.863321255	0.79187326	0.941215755	0.000554361	WNK3
ZMAT1	0.866907001	0.797733869	0.942078277	0.00064607	ZMAT1
SLC26A9	0.898191675	0.844064056	0.955790357	0.000693283	SLC26A9
ZAP70	0.850842489	0.775332246	0.933706738	0.000726935	ZAP70
BZRAP1	0.860879337	0.789292339	0.938959111	0.000749266	BZRAP1
SLC26A1	0.802672906	0.707345821	0.910846965	0.000813559	SLC26A1
CCR4	0.874914474	0.809589953	0.945509926	0.000816586	CCR4
COL6A6	0.871979314	0.804007303	0.945697783	0.000825594	COL6A6
RANBP17	0.87775547	0.810684144	0.950375891	0.00083513	RANBP17
EPHX3	0.918197922	0.873430307	0.965260098	0.00084439	EPHX3
BEST2	0.874324642	0.803845445	0.950983282	0.000851465	BEST2
PLEKHG7	0.839995467	0.755195377	0.934317671	0.000853328	PLEKHG7
RORB	0.868490377	0.795711665	0.947925698	0.000860464	RORB
IL17RB	0.832542027	0.74352554	0.93221576	0.000877122	IL17RB
SPIB	0.888364203	0.825846152	0.955614984	0.000893483	SPIB
MYCN	0.859474547	0.784861698	0.941180464	0.000905661	MYCN
ZFP3	0.850496799	0.775799539	0.932386227	0.000921138	ZFP3
RPSAP52	1.131394324	1.052267089	1.216471683	0.000927187	RPSAP52
ZNF662	0.842413625	0.760514796	0.93313203	0.000928929	ZNF662
ROBO1	0.832114096	0.748268539	0.92535478	0.000946294	ROBO1
C9orf172	0.825404633	0.733646217	0.928639436	0.000988122	C9orf172
FRZB	0.859010543	0.783348791	0.94198028	0.001027766	FRZB
DSCAM	1.112856771	1.044448805	1.185745235	0.001040427	DSCAM
STAG3	0.895033779	0.8342799	0.960211874	0.001049117	STAG3
ZBTB7C	0.889444045	0.830307915	0.952791964	0.001066235	ZBTB7C
INSM1	0.841101324	0.751727657	0.941100717	0.001208809	INSM1
LMX1B	1.111472243	1.041432331	1.186222581	0.001232253	LMX1B
FGFR2	0.809346578	0.714124576	0.917265565	0.001268384	FGFR2
IKZF3	0.884260876	0.820144656	0.953389493	0.001274627	IKZF3
HOOK1	0.840509742	0.763275108	0.925559629	0.001287689	HOOK1
C14orf162	0.855639351	0.774359138	0.945451101	0.001359627	C14orf162
SLC44A4	0.902828443	0.846242517	0.963198115	0.00153629	SLC44A4
VEGFC	1.147931755	1.053116047	1.251284052	0.001542405	VEGFC
ANKRD43	0.851438282	0.768187029	0.943711779	0.001560545	ANKRD43
FKBP6	0.858476061	0.778203316	0.947029051	0.001566056	FKBP6
RGMA	0.858149286	0.781375548	0.942466396	0.001655471	RGMA
NEFH	0.88991989	0.822856033	0.96244954	0.001671601	NEFH
RNF212	0.907286314	0.852053582	0.966099401	0.001761129	RNF212
C4orf19	0.903055005	0.846241907	0.963682295	0.00178134	C4orf19
RBP5	0.850548849	0.766663437	0.943612685	0.001791823	RBP5
NKX2-3	0.898968081	0.838303565	0.964022634	0.00181031	NKX2-3
TNFRSF13C	0.836959611	0.747652227	0.936934801	0.001827807	TNFRSF13C
SOX21	0.915874512	0.867292896	0.967177439	0.001851101	SOX21
KCNA2	0.839037272	0.743619559	0.946698531	0.001866805	KCNA2
KCNS1	0.918271489	0.869271133	0.970033968	0.001904928	KCNS1
FAT4	0.863711129	0.788220752	0.946431457	0.002001944	FAT4
ALDH3A1	0.912431458	0.860514892	0.967480253	0.002095981	ALDH3A1
L1CAM	1.125142915	1.044646033	1.211842615	0.002166278	L1CAM
ZNF366	0.861947327	0.784741415	0.946749056	0.002172665	ZNF366
ABCA13	0.912791151	0.861249601	0.96741721	0.002185638	ABCA13
SP9	0.862072888	0.780217974	0.952515436	0.002282512	SP9
PARM1	0.863089953	0.782854663	0.95154861	0.00229713	PARM1
IL34	0.865683865	0.789084327	0.949719224	0.002360137	IL34
LY9	0.870975703	0.797075288	0.951727755	0.00238287	LY9
SEMA3A	1.140340735	1.046904932	1.242115642	0.002383064	SEMA3A
BCL8	1.133768709	1.04918974	1.225165894	0.002427916	BCL8
RAB39B	0.848899446	0.763443246	0.943921205	0.002448162	RAB39B
F3	1.151397094	1.049728197	1.262912887	0.002505843	F3
LOC730101	0.88832973	0.821849497	0.960187617	0.002516533	LOC730101
C3orf70	0.873616998	0.800243193	0.953718403	0.002542288	C3orf70
PRND	0.880668428	0.809304409	0.958325287	0.002573329	PRND
CELF2	0.836749227	0.745846302	0.938731301	0.002614487	CELF2
F5	0.868535092	0.792405216	0.951979101	0.002619295	F5
SKAP1	0.85958156	0.778934738	0.94857813	0.002635607	SKAP1
RFPL1S	0.867074043	0.785540383	0.957070332	0.002675608	RFPL1S
IL20	1.103158622	1.034450014	1.176430884	0.002697912	IL20
FCRL6	0.849342622	0.762523535	0.94604672	0.00270094	FCRL6
LRRC4B	0.838943795	0.745477013	0.944129301	0.002726474	LRRC4B
FAM46C	0.873879932	0.799812066	0.954806971	0.002735857	FAM46C
SVIP	0.87175969	0.796403239	0.954246443	0.002814242	SVIP
CYP4X1	0.913040009	0.859738503	0.969646067	0.002920049	CYP4X1
STAR	0.873153149	0.797360058	0.956150757	0.002952828	STAR
SMPDL3B	0.878068123	0.80587226	0.956731813	0.002988089	SMPDL3B
CACNA1D	0.869098455	0.790925093	0.954998308	0.003036914	CACNA1D
C2orf65	0.906563224	0.847011934	0.970301416	0.00337132	C2orf65
LOC151174	0.816352949	0.710073385	0.938539807	0.003382975	LOC151174
SELP	0.899849702	0.839393079	0.964660666	0.003391885	SELP
LTA	0.849969156	0.761802378	0.948339867	0.003496461	LTA
PNMA3	0.877071331	0.800083543	0.961467245	0.00358478	PNMA3
PLAC8	0.910335076	0.85350136	0.970953287	0.003728608	PLAC8
FOXP3	0.876169088	0.802671516	0.956396552	0.003772383	FOXP3
SEMA3G	0.837076398	0.742493516	0.943707764	0.003902932	SEMA3G
WDFY4	0.886123105	0.816535147	0.961641592	0.004000213	WDFY4
GPR81	0.87585486	0.794191645	0.965915143	0.004297832	GPR81
BCMO1	0.891454028	0.823007811	0.965592639	0.004334114	BCMO1
FAM3B	0.934324963	0.890803884	0.979972306	0.004349855	FAM3B
GPRC5D	0.87147643	0.790140378	0.961185111	0.00438775	GPRC5D
MOXD1	0.892794803	0.8257109	0.965328859	0.004423666	MOXD1
RHBDL3	0.887364741	0.815035405	0.966112857	0.004630471	RHBDL3
KEL	0.892777398	0.821013679	0.97081389	0.00463421	KEL
TGFBR3	0.859126904	0.772815738	0.955077647	0.004663252	TGFBR3
MFSD4	0.90984868	0.851464172	0.972236586	0.004728883	MFSD4
TMEM150C	0.878381983	0.802878762	0.960985574	0.004796382	TMEM150C
LILRA4	0.888074157	0.816885824	0.965466268	0.004807339	LILRA4
LOC541473	0.876733368	0.798090539	0.963125562	0.004821515	LOC541473
FAIM2	0.859403098	0.773111478	0.955326244	0.004842587	FAIM2
SCUBE2	0.886785574	0.815288637	0.964552453	0.004956849	SCUBE2
CNR1	0.880416381	0.804015355	0.964077363	0.004987201	CNR1
C21orf88	0.883628501	0.806466969	0.96817273	0.005076261	C21orf88
ENPP3	0.857057546	0.764036998	0.961403229	0.005169616	ENPP3
MIAT	0.870961376	0.789898244	0.960343593	0.005211602	MIAT
CLEC3B	0.850160372	0.757877698	0.953679808	0.005514776	CLEC3B
SOX2	0.917085924	0.863716505	0.973753063	0.005680444	SOX2
SMC1B	0.91849449	0.861543093	0.979210598	0.005730083	SMC1B
SLC13A2	0.88426928	0.804470201	0.971983994	0.00602441	SLC13A2
GCK	0.873665594	0.7893333	0.967007943	0.006041014	GCK
VCAM1	0.894276369	0.82449786	0.969960339	0.00636435	VCAM1
KIAA2022	0.903023168	0.837056432	0.97418861	0.006378408	KIAA2022
HMX2	0.884103791	0.803257858	0.973086669	0.007638203	HMX2
ATP10B	0.909924348	0.850095832	0.973963508	0.007871621	ATP10B
TACR1	0.893803034	0.821730648	0.972196747	0.008228978	TACR1
CDA	1.097859574	1.023054688	1.17813413	0.008235857	CDA
BHLHE22	0.867491561	0.780238823	0.96450162	0.008380017	BHLHE22
BMP3	0.91509753	0.854140872	0.980404425	0.008607625	BMP3
KIAA1324	0.908420209	0.843331981	0.978531936	0.008640559	KIAA1324
IL1A	1.103426769	1.023567543	1.18951665	0.008726349	IL1A
FAM107A	0.887859501	0.810918363	0.972100928	0.008940919	FAM107A
NOS2	0.919875931	0.862255902	0.981346405	0.00899594	NOS2
ICAM4	0.896180568	0.823859053	0.974850744	0.009056494	ICAM4
ZNF711	0.896924193	0.827500503	0.972172228	0.009207424	ZNF711
KCNJ10	0.883799042	0.803262328	0.97241053	0.009234098	KCNJ10
DMRTA2	0.935804062	0.888850471	0.98523798	0.009501203	DMRTA2
ITPRIPL1	0.86936416	0.783827704	0.964234918	0.00977454	ITPRIPL1
NRCAM	0.909524848	0.845603901	0.97827771	0.009905076	NRCAM
