# Supplementary material for: Identification of an individualized therapy prognostic signature for head and neck squamous cell carcinoma
Source: BMC Genomics. 2023 Apr 28;24:221. doi: 10.1186/s12864-023-09325-1 (PMC10142243; doi:10.1186/s12864-023-09325-1)
Supplement: Supplementary file 3 — Additional file 3: Supplementary Table 3. Risk score for each HNSCC patients in TCGA-HNSC cohorts. [file 12864_2023_9325_MOESM3_ESM.csv]

	risk	level
TCGA.BA.4075.01	-0.160709436	high
TCGA.BA.4077.01	-1.660344256	high
TCGA.BA.6871.01	-2.571339633	low
TCGA.BA.6873.01	-1.519774562	high
TCGA.BA.A6DD.01	-1.634729789	high
TCGA.BA.A6DG.01	-0.880127911	high
TCGA.BB.4224.01	-2.047944566	high
TCGA.BB.4227.01	-0.606180213	high
TCGA.BB.8601.01	-1.825577343	high
TCGA.CN.4726.01	-1.859376622	high
TCGA.CN.4731.01	-1.543840837	high
TCGA.CN.4742.01	-1.355055768	high
TCGA.CN.5365.01	-1.072546427	high
TCGA.CN.6021.01	-3.058826901	low
TCGA.CN.6022.01	-0.81973729	high
TCGA.CN.6024.01	-1.643925331	high
TCGA.CN.6996.01	-2.238022153	low
TCGA.CN.6998.01	-1.65278512	high
TCGA.CN.A642.01	-1.474407622	high
TCGA.CQ.5326.01	-0.879214673	high
TCGA.CQ.5334.01	-1.141512187	high
TCGA.CQ.6225.01	-2.163633136	low
TCGA.CQ.6227.01	-2.057849906	high
TCGA.CV.5436.01	-1.36233545	high
TCGA.CV.6441.01	-1.439816206	high
TCGA.CV.6936.01	-1.750681713	high
TCGA.CV.7252.01	-1.082003192	high
TCGA.CV.7433.01	-0.924471189	high
TCGA.CV.A6JO.01	-1.169704296	high
TCGA.CV.A6K2.01	-0.882048526	high
TCGA.D6.6517.01	-1.684445804	high
TCGA.D6.8568.01	-2.003312099	high
TCGA.D6.8569.01	-1.697505118	high
TCGA.DQ.7588.01	-1.089936202	high
TCGA.DQ.7596.01	-3.42022513	low
TCGA.HD.7229.01	-2.065854861	high
TCGA.HD.8224.01	-1.310740855	high
TCGA.IQ.A61G.01	-1.224723103	high
TCGA.KU.A6H8.01	-1.960550865	high
TCGA.MT.A67F.01	-2.053365245	high
TCGA.MT.A7BN.01	-2.903357931	low
TCGA.P3.A6T4.01	-1.772793702	high
TCGA.QK.A64Z.01	-1.520000014	high
TCGA.QK.A6IG.01	-1.803753407	high
TCGA.QK.A6IH.01	-1.317200162	high
TCGA.QK.A6II.01	-1.230091098	high
TCGA.T2.A6WX.01	-1.583483698	high
TCGA.T2.A6WZ.01	-1.465279481	high
TCGA.T3.A92N.01	-0.903546195	high
TCGA.4P.AA8J.01	-2.252636892	low
TCGA.BA.4074.01	-1.65466555	high
TCGA.BA.4076.01	-1.619027872	high
TCGA.BA.5149.01	-1.3242261	high
TCGA.BA.5151.01	-2.622709102	low
TCGA.BA.5152.01	-2.078061136	high
TCGA.BA.5555.01	-3.27914544	low
TCGA.BA.5556.01	-2.967864321	low
TCGA.BA.5557.01	-2.459476191	low
TCGA.BA.5558.01	-2.251411269	low
TCGA.BA.5559.01	-3.059673737	low
TCGA.BA.6868.01	-0.912598405	high
TCGA.BA.6869.01	-2.547684319	low
TCGA.BA.7269.01	-2.362745636	low
TCGA.BA.A4IF.01	-3.254983649	low
TCGA.BA.A4IG.01	-3.199107695	low
TCGA.BA.A4IH.01	-2.685273858	low
TCGA.BA.A4II.01	-2.651151309	low
TCGA.BA.A6D8.01	-2.79459605	low
TCGA.BA.A6DA.01	-2.443078654	low
TCGA.BA.A6DB.01	-2.412265268	low
TCGA.BA.A6DE.01	-2.386822238	low
TCGA.BA.A6DI.01	-2.66201362	low
TCGA.BA.A6DJ.01	-2.216295268	low
TCGA.BA.A6DL.01	-3.047309866	low
TCGA.BA.A8YP.01	-2.047296843	high
TCGA.BB.4217.01	-2.568533115	low
TCGA.BB.4223.01	-3.771947334	low
TCGA.BB.4225.01	-3.065034473	low
TCGA.BB.7861.01	-3.040295491	low
TCGA.BB.7862.01	-2.631763655	low
TCGA.BB.7863.01	-2.347712823	low
TCGA.BB.7864.01	-2.553368278	low
TCGA.BB.7866.01	-2.929181861	low
TCGA.BB.7870.01	-2.873480212	low
TCGA.BB.7871.01	-1.949039498	high
TCGA.BB.7872.01	-2.282142811	low
TCGA.BB.8596.01	-2.288268509	low
TCGA.BB.A5HU.01	-2.492012056	low
TCGA.BB.A5HY.01	-1.305533288	high
TCGA.BB.A5HZ.01	-2.566730613	low
TCGA.BB.A6UM.01	-2.553639347	low
TCGA.BB.A6UO.01	-1.270081252	high
TCGA.C9.A47Z.01	-1.789265178	high
TCGA.C9.A480.01	-2.031910813	high
TCGA.CN.4722.01	-3.181192159	low
TCGA.CN.4723.01	-2.309993008	low
TCGA.CN.4725.01	-2.208675569	low
TCGA.CN.4727.01	-2.444186839	low
TCGA.CN.4728.01	-1.837758804	high
TCGA.CN.4729.01	-3.124128997	low
TCGA.CN.4730.01	-3.026415343	low
TCGA.CN.4733.01	-2.786050204	low
TCGA.CN.4734.01	-2.439650407	low
TCGA.CN.4735.01	-2.805500631	low
TCGA.CN.4736.01	-1.768014819	high
TCGA.CN.4737.01	-2.281215683	low
TCGA.CN.4739.01	-3.370117634	low
TCGA.CN.4741.01	-2.253017804	low
TCGA.CN.5355.01	-1.949782747	high
TCGA.CN.5356.01	-2.72253863	low
TCGA.CN.5358.01	-3.092943872	low
TCGA.CN.5359.01	-2.780965784	low
TCGA.CN.5360.01	-3.33214386	low
TCGA.CN.5361.01	-1.760579973	high
TCGA.CN.5363.01	-0.72242437	high
TCGA.CN.5364.01	-1.3993075	high
TCGA.CN.5366.01	-1.455514421	high
TCGA.CN.5367.01	-1.411953543	high
TCGA.CN.5369.01	-1.870834364	high
TCGA.CN.5370.01	-2.099567025	high
TCGA.CN.5373.01	-2.587667004	low
TCGA.CN.5374.01	-3.32593501	low
TCGA.CN.6010.01	-2.437440663	low
TCGA.CN.6011.01	-1.348517504	high
TCGA.CN.6012.01	-3.018586134	low
TCGA.CN.6013.01	-1.933640535	high
TCGA.CN.6016.01	-2.289911338	low
TCGA.CN.6017.01	-1.858906391	high
TCGA.CN.6018.01	-2.123062461	high
TCGA.CN.6019.01	-2.854553274	low
TCGA.CN.6020.01	-2.419380803	low
TCGA.CN.6023.01	-2.354274642	low
TCGA.CN.6988.01	-3.069557042	low
TCGA.CN.6989.01	-1.844717512	high
TCGA.CN.6992.01	-2.907346733	low
TCGA.CN.6994.01	-1.442820953	high
TCGA.CN.6995.01	-0.99404758	high
TCGA.CN.6997.01	-1.727302481	high
TCGA.CN.A497.01	-3.168735229	low
TCGA.CN.A498.01	-2.030820072	high
TCGA.CN.A499.01	-2.478429182	low
TCGA.CN.A49A.01	-2.037672638	high
TCGA.CN.A49B.01	-1.773047157	high
TCGA.CN.A49C.01	-2.535158304	low
TCGA.CN.A63T.01	-3.339860112	low
TCGA.CN.A63U.01	-3.091671092	low
TCGA.CN.A63V.01	-1.836039172	high
TCGA.CN.A63W.01	-2.448021682	low
TCGA.CN.A641.01	-3.305863857	low
TCGA.CN.A6UY.01	-3.226898816	low
TCGA.CN.A6V1.01	-3.372825672	low
TCGA.CN.A6V3.01	-2.738443937	low
TCGA.CN.A6V6.01	-3.12556131	low
TCGA.CN.A6V7.01	-2.799007142	low
TCGA.CQ.5323.01	-2.93028023	low
TCGA.CQ.5324.01	-1.987595211	high
TCGA.CQ.5325.01	-1.971360673	high
TCGA.CQ.5327.01	-2.114148147	high
TCGA.CQ.5329.01	-1.943070823	high
TCGA.CQ.5330.01	-1.711309235	high
TCGA.CQ.5331.01	-2.780967096	low
TCGA.CQ.5333.01	-1.60263374	high
TCGA.CQ.6218.01	-2.016974599	high
TCGA.CQ.6219.01	-1.617881697	high
TCGA.CQ.6220.01	-2.46290873	low
TCGA.CQ.6221.01	-2.598224575	low
TCGA.CQ.6222.01	-2.308445791	low
TCGA.CQ.6223.01	-2.203773683	low
TCGA.CQ.6224.01	-1.660263334	high
TCGA.CQ.6228.01	-1.332576002	high
TCGA.CQ.6229.01	-2.10390505	high
TCGA.CQ.7063.01	-2.125749819	high
TCGA.CQ.7065.01	-1.983215797	high
TCGA.CQ.7067.01	-2.14791091	high
TCGA.CQ.7068.01	-1.849793871	high
TCGA.CQ.7069.01	-1.594757497	high
TCGA.CQ.7071.01	-2.363630567	low
TCGA.CQ.7072.01	-1.739748916	high
TCGA.CQ.A4C6.01	-2.390116626	low
TCGA.CQ.A4C7.01	-2.173147711	low
TCGA.CQ.A4C9.01	-3.11595694	low
TCGA.CQ.A4CB.01	-1.696051871	high
TCGA.CQ.A4CD.01	-1.280508452	high
TCGA.CQ.A4CE.01	-3.310331708	low
TCGA.CQ.A4CG.01	-1.477408429	high
TCGA.CQ.A4CH.01	-1.964021533	high
TCGA.CQ.A4CI.01	-1.589785491	high
TCGA.CR.5243.01	-3.09534899	low
TCGA.CR.5247.01	-1.94407809	high
TCGA.CR.5249.01	-3.336549173	low
TCGA.CR.5250.01	-3.499652612	low
TCGA.CR.6467.01	-2.568435493	low
TCGA.CR.6470.01	-3.043164992	low
TCGA.CR.6472.01	-3.064402279	low
TCGA.CR.6473.01	-2.725097164	low
TCGA.CR.6474.01	-1.701498276	high
TCGA.CR.6477.01	-1.915967017	high
TCGA.CR.6478.01	-1.892999182	high
TCGA.CR.6480.01	-2.811329833	low
TCGA.CR.6481.01	-3.113502581	low
TCGA.CR.6482.01	-3.113464446	low
TCGA.CR.6484.01	-1.942093576	high
TCGA.CR.6487.01	-2.64634602	low
TCGA.CR.6488.01	-2.252582284	low
TCGA.CR.6491.01	-1.982474846	high
TCGA.CR.6492.01	-2.223309428	low
TCGA.CR.6493.01	-1.560665642	high
TCGA.CR.7364.01	-3.166339912	low
TCGA.CR.7365.01	-1.934436109	high
TCGA.CR.7367.01	-3.051727319	low
TCGA.CR.7368.01	-3.291773298	low
TCGA.CR.7369.01	-2.748893737	low
TCGA.CR.7370.01	-2.646464008	low
TCGA.CR.7372.01	-3.021927259	low
TCGA.CR.7373.01	-1.52203724	high
TCGA.CR.7376.01	-2.618474159	low
TCGA.CR.7377.01	-2.081234079	high
TCGA.CR.7379.01	-1.26731715	high
TCGA.CR.7380.01	-2.100909277	high
TCGA.CR.7382.01	-1.987900321	high
TCGA.CR.7383.01	-2.082389783	high
TCGA.CR.7385.01	-3.149962898	low
TCGA.CR.7386.01	-1.775972967	high
TCGA.CR.7389.01	-2.86221455	low
TCGA.CR.7390.01	-2.728812031	low
TCGA.CR.7391.01	-3.239826664	low
TCGA.CR.7392.01	-2.621791482	low
TCGA.CR.7393.01	-2.458545419	low
TCGA.CR.7394.01	-3.136332935	low
TCGA.CR.7395.01	-2.669943735	low
TCGA.CR.7397.01	-1.952802002	high
TCGA.CR.7398.01	-3.232140957	low
TCGA.CR.7399.01	-2.409286696	low
TCGA.CR.7401.01	-2.1656127	low
TCGA.CR.7402.01	-3.146556948	low
TCGA.CR.7404.01	-3.198292659	low
TCGA.CV.5430.01	-2.411500205	low
TCGA.CV.5431.01	-1.95411783	high
TCGA.CV.5434.01	-2.167346811	low
TCGA.CV.5440.01	-1.763958211	high
TCGA.CV.5441.01	-2.722114973	low
TCGA.CV.5442.01	-2.276536665	low
TCGA.CV.5966.01	-0.791473982	high
TCGA.CV.5973.01	-1.721363148	high
TCGA.CV.5977.01	-1.720541028	high
TCGA.CV.5979.01	-0.991628429	high
TCGA.CV.6433.01	-2.744792444	low
TCGA.CV.6934.01	-1.355263797	high
TCGA.CV.6940.01	-1.880420857	high
TCGA.CV.6941.01	-2.53695505	low
TCGA.CV.6942.01	-2.717462844	low
TCGA.CV.6950.01	-1.688618422	high
TCGA.CV.6953.01	-2.537960924	low
TCGA.CV.6954.01	-1.267490528	high
TCGA.CV.6956.01	-1.029875336	high
TCGA.CV.6961.01	-1.876954016	high
TCGA.CV.7090.01	-2.16023855	high
TCGA.CV.7099.01	-1.926353227	high
TCGA.CV.7102.01	-1.178377514	high
TCGA.CV.7104.01	-1.710433215	high
TCGA.CV.7183.01	-2.7773562	low
TCGA.CV.7235.01	-1.573526017	high
TCGA.CV.7238.01	-2.232329664	low
TCGA.CV.7250.01	-2.485582528	low
TCGA.CV.7253.01	-1.649661662	high
TCGA.CV.7255.01	-1.237237622	high
TCGA.CV.7409.01	-2.282382641	low
TCGA.CV.7413.01	-1.187363407	high
TCGA.CV.7414.01	-1.691819415	high
TCGA.CV.7418.01	-1.760745815	high
TCGA.CV.7422.01	-1.706783671	high
TCGA.CV.7427.01	-1.837935363	high
TCGA.CV.7429.01	-0.131633296	high
TCGA.CV.7432.01	-1.16561916	high
TCGA.CV.7434.01	-1.514564984	high
TCGA.CV.7435.01	-2.652783396	low
TCGA.CV.A45P.01	-2.270078683	low
TCGA.CV.A45Q.01	-1.411253579	high
TCGA.CV.A45R.01	-1.717679924	high
TCGA.CV.A45U.01	-2.484806604	low
TCGA.CV.A45X.01	-1.491062379	high
TCGA.CV.A45Y.01	-2.500032152	low
TCGA.CV.A460.01	-2.284917536	low
TCGA.CV.A461.01	-2.105839388	high
TCGA.CV.A463.01	-1.732274564	high
TCGA.CV.A464.01	-2.548922943	low
TCGA.CV.A465.01	-2.267419188	low
TCGA.CV.A468.01	-1.995711313	high
TCGA.CV.A6JD.01	-1.287037026	high
TCGA.CV.A6JE.01	-1.915795516	high
TCGA.CV.A6JM.01	-1.893303944	high
TCGA.CV.A6JN.01	-1.443127155	high
TCGA.CV.A6JT.01	-1.645488055	high
TCGA.CV.A6JU.01	-2.675287047	low
TCGA.CV.A6JY.01	-2.877565735	low
TCGA.CV.A6JZ.01	-1.664145031	high
TCGA.CV.A6K0.01	-2.156537606	high
TCGA.CV.A6K1.01	-2.108738351	high
TCGA.CX.7082.01	-2.346107578	low
TCGA.CX.7085.01	-2.528207318	low
TCGA.CX.7086.01	-2.216404475	low
TCGA.CX.7219.01	-2.052303485	high
TCGA.CX.A4AQ.01	-2.505906754	low
TCGA.D6.6515.01	-2.164869578	low
TCGA.D6.6516.01	-2.579084937	low
TCGA.D6.6823.01	-3.039194969	low
TCGA.D6.6824.01	-2.701302657	low
TCGA.D6.6825.01	-1.737518792	high
TCGA.D6.6826.01	-2.287255695	low
TCGA.D6.6827.01	-2.872838731	low
TCGA.D6.A4Z9.01	-1.641583452	high
TCGA.D6.A4ZB.01	-2.555021995	low
TCGA.D6.A6EM.01	-1.787745254	high
TCGA.D6.A6EN.01	-1.377631406	high
TCGA.D6.A6EP.01	-2.036136582	high
TCGA.D6.A6EQ.01	-2.074145465	high
TCGA.D6.A6ES.01	-2.067912878	high
TCGA.D6.A74Q.01	-2.983510337	low
TCGA.DQ.5624.01	-1.551003654	high
TCGA.DQ.5625.01	-1.836735778	high
TCGA.DQ.5629.01	-2.20675438	low
TCGA.DQ.5630.01	-1.620562424	high
TCGA.DQ.5631.01	-1.682034759	high
TCGA.DQ.7589.01	-1.697047589	high
TCGA.DQ.7590.01	-3.475175196	low
TCGA.DQ.7591.01	-2.701799662	low
TCGA.DQ.7592.01	-2.609593081	low
TCGA.DQ.7593.01	-3.47635401	low
TCGA.DQ.7594.01	-2.950806546	low
TCGA.DQ.7595.01	-3.417562279	low
TCGA.F7.7848.01	-3.420584105	low
TCGA.F7.8298.01	-1.670150501	high
TCGA.F7.8489.01	-1.771498094	high
TCGA.F7.A50G.01	-2.45177709	low
TCGA.F7.A50J.01	-2.137197195	high
TCGA.F7.A61S.01	-2.451212547	low
TCGA.F7.A61V.01	-3.127472887	low
TCGA.F7.A620.01	-1.957530787	high
TCGA.F7.A622.01	-1.271067135	high
TCGA.F7.A623.01	-2.372910695	low
TCGA.F7.A624.01	-2.030023143	high
TCGA.H7.7774.01	-2.529392131	low
TCGA.H7.8501.01	-1.402677448	high
TCGA.H7.8502.01	-0.942792953	high
TCGA.H7.A6C4.01	-2.233481474	low
TCGA.H7.A76A.01	-3.295911726	low
TCGA.HD.7753.01	-1.623029562	high
TCGA.HD.7754.01	-2.86035989	low
TCGA.HD.7831.01	-1.927071778	high
TCGA.HD.7832.01	-1.466921162	high
TCGA.HD.7917.01	-2.540741085	low
TCGA.HD.8314.01	-3.154481923	low
TCGA.HD.8634.01	-1.659355794	high
TCGA.HD.8635.01	-2.295242499	low
TCGA.HD.A633.01	-0.837541201	high
TCGA.HD.A6I0.01	-2.476678483	low
TCGA.HL.7533.01	-2.01954522	high
TCGA.IQ.7630.01	-1.945326334	high
TCGA.IQ.7631.01	-2.112000853	high
TCGA.IQ.7632.01	-1.841531466	high
TCGA.IQ.A61E.01	-1.829667301	high
TCGA.IQ.A61H.01	-1.568205786	high
TCGA.IQ.A61I.01	-1.720772885	high
TCGA.IQ.A61J.01	-2.448645224	low
TCGA.IQ.A61O.01	-1.043597404	high
TCGA.IQ.A6SG.01	-1.791500977	high
TCGA.IQ.A6SH.01	-1.791065433	high
TCGA.KU.A66S.01	-2.227061612	low
TCGA.KU.A66T.01	-1.496698604	high
TCGA.KU.A6H7.01	-2.627069057	low
TCGA.KU.A6H7.06	-2.614801877	low
TCGA.MT.A51W.01	-2.094861528	high
TCGA.MT.A67A.01	-2.346175969	low
TCGA.MT.A67D.01	-2.654741553	low
TCGA.MZ.A5BI.01	-3.298439414	low
TCGA.MZ.A7D7.01	-1.307809922	high
TCGA.P3.A5Q5.01	-2.573370038	low
TCGA.P3.A5Q6.01	-1.403705549	high
TCGA.P3.A5QA.01	-1.895764689	high
TCGA.P3.A5QE.01	-3.466653965	low
TCGA.P3.A6SW.01	-3.008393626	low
TCGA.P3.A6SX.01	-1.338799034	high
TCGA.P3.A6T0.01	-1.843413959	high
TCGA.P3.A6T2.01	-1.613481905	high
TCGA.P3.A6T3.01	-1.914136998	high
TCGA.P3.A6T5.01	-2.750403487	low
TCGA.P3.A6T6.01	-2.162800403	low
TCGA.P3.A6T7.01	-1.714332614	high
TCGA.P3.A6T8.01	-2.403390362	low
TCGA.QK.A652.01	-2.563875856	low
TCGA.QK.A6IF.01	-3.382701878	low
TCGA.QK.A6V9.01	-3.100577069	low
TCGA.QK.A6VB.01	-2.322898984	low
TCGA.QK.A6VC.01	-2.180322409	low
TCGA.QK.A8Z7.01	-2.210028276	low
TCGA.QK.A8Z9.01	-2.094582912	high
TCGA.QK.A8ZA.01	-1.122164147	high
TCGA.QK.A8ZB.01	-2.106668579	high
TCGA.QK.AA3J.01	-2.674289319	low
TCGA.RS.A6TO.01	-1.4466125	high
TCGA.RS.A6TP.01	-2.508353744	low
TCGA.T2.A6X0.01	-2.082039896	high
TCGA.T2.A6X2.01	-1.717363228	high
TCGA.TN.A7HI.01	-2.876735515	low
TCGA.TN.A7HJ.01	-2.4143875	low
TCGA.TN.A7HL.01	-2.466468581	low
TCGA.UF.A718.01	-3.283919929	low
TCGA.UF.A719.01	-2.343604869	low
TCGA.UF.A71A.01	-1.866808499	high
TCGA.UF.A71A.06	-1.590849102	high
TCGA.UF.A71B.01	-2.359673267	low
TCGA.UF.A71D.01	-3.192711569	low
TCGA.UF.A71E.01	-1.883494904	high
TCGA.UF.A7J9.01	-2.224159841	low
TCGA.UF.A7JA.01	-2.237819817	low
TCGA.UF.A7JC.01	-1.321204853	high
TCGA.UF.A7JD.01	-1.797583751	high
TCGA.UF.A7JF.01	-2.392392243	low
TCGA.UF.A7JH.01	-2.113924027	high
TCGA.UF.A7JJ.01	-2.233096558	low
TCGA.UF.A7JK.01	-1.114580374	high
TCGA.UF.A7JO.01	-1.560011786	high
TCGA.UF.A7JS.01	-1.878701964	high
TCGA.UF.A7JT.01	-1.469243432	high
TCGA.UF.A7JV.01	-0.283806145	high
TCGA.UP.A6WW.01	-2.781508266	low
TCGA.WA.A7GZ.01	-2.233902948	low
TCGA.WA.A7H4.01	-2.021277256	high
