# Supplementary material for: Identification of an individualized therapy prognostic signature for head and neck squamous cell carcinoma
Source: BMC Genomics. 2023 Apr 28;24:221. doi: 10.1186/s12864-023-09325-1 (PMC10142243; doi:10.1186/s12864-023-09325-1)
Supplement: Supplementary file 4 — Additional file 4: Supplementary Table 4. Risk score for each HNSCC patients in GSE65858 cohorts. [file 12864_2023_9325_MOESM4_ESM.csv]

	coef_score	coef_level
GSM1607684	-2.666682222	Low
GSM1607685	-2.658993097	Low
GSM1607686	-2.664217566	Low
GSM1607687	-2.832657601	Low
GSM1607688	-2.542015577	High
GSM1607689	-2.593463081	Low
GSM1607690	-2.656195177	Low
GSM1607691	-2.619512862	Low
GSM1607692	-2.606040436	Low
GSM1607693	-2.433720054	High
GSM1607694	-2.550113672	High
GSM1607695	-2.526900631	High
GSM1607696	-2.551099652	High
GSM1607697	-2.628967172	Low
GSM1607698	-2.495263089	High
GSM1607699	-2.671196169	Low
GSM1607700	-2.530486675	High
GSM1607701	-2.460135042	High
GSM1607702	-2.796293038	Low
GSM1607703	-2.745027963	Low
GSM1607704	-2.712036351	Low
GSM1607705	-2.524322364	High
GSM1607706	-2.65801166	Low
GSM1607707	-2.588650503	High
GSM1607708	-2.702794408	Low
GSM1607709	-2.505442337	High
GSM1607710	-2.56647604	High
GSM1607711	-2.660666793	Low
GSM1607712	-2.445674036	High
GSM1607713	-2.725863864	Low
GSM1607714	-2.606065697	Low
GSM1607715	-2.658826895	Low
GSM1607716	-2.580330491	High
GSM1607717	-2.546749764	High
GSM1607718	-2.77086689	Low
GSM1607719	-2.703030461	Low
GSM1607720	-2.536956337	High
GSM1607721	-2.666807885	Low
GSM1607722	-2.605237852	Low
GSM1607723	-2.493305903	High
GSM1607724	-2.537806595	High
GSM1607725	-2.668792756	Low
GSM1607726	-2.490933188	High
GSM1607727	-2.642938845	Low
GSM1607728	-2.605792195	Low
GSM1607729	-2.622219271	Low
GSM1607730	-2.621011596	Low
GSM1607731	-2.609287595	Low
GSM1607732	-2.500681334	High
GSM1607733	-2.712525542	Low
GSM1607734	-2.586325508	High
GSM1607735	-2.64771117	Low
GSM1607736	-2.491483092	High
GSM1607737	-2.514783021	High
GSM1607738	-2.738327776	Low
GSM1607739	-2.524337473	High
GSM1607740	-2.486565048	High
GSM1607741	-2.619939399	Low
GSM1607742	-2.55789929	High
GSM1607743	-2.680773009	Low
GSM1607744	-2.602709339	Low
GSM1607745	-2.601511341	Low
GSM1607746	-2.684359055	Low
GSM1607747	-2.522845205	High
GSM1607748	-2.596529672	Low
GSM1607749	-2.40213562	High
GSM1607750	-2.514643232	High
GSM1607752	-2.705186073	Low
GSM1607753	-2.510970713	High
GSM1607754	-2.610075227	Low
GSM1607755	-2.491897275	High
GSM1607756	-2.639272159	Low
GSM1607757	-2.474457887	High
GSM1607758	-2.618901751	Low
GSM1607759	-2.570994053	High
GSM1607760	-2.571824907	High
GSM1607761	-2.694815783	Low
GSM1607762	-2.548535146	High
GSM1607763	-2.601609007	Low
GSM1607764	-2.679630794	Low
GSM1607765	-2.600384329	Low
GSM1607766	-2.513296693	High
GSM1607767	-2.585052237	High
GSM1607768	-2.665800302	Low
GSM1607769	-2.586100459	High
GSM1607770	-2.561399567	High
GSM1607771	-2.809422244	Low
GSM1607772	-2.704990348	Low
GSM1607773	-2.439225506	High
GSM1607774	-2.561650797	High
GSM1607775	-2.494464768	High
GSM1607776	-2.61239749	Low
GSM1607777	-2.666261513	Low
GSM1607778	-2.666711702	Low
GSM1607779	-2.587211843	High
GSM1607780	-2.474119745	High
GSM1607781	-2.539216232	High
GSM1607782	-2.495872446	High
GSM1607783	-2.604120306	Low
GSM1607784	-2.65379457	Low
GSM1607785	-2.705477518	Low
GSM1607786	-2.558682774	High
GSM1607787	-2.576414377	High
GSM1607788	-2.579242877	High
GSM1607789	-2.715637462	Low
GSM1607790	-2.394575331	High
GSM1607791	-2.580929929	High
GSM1607792	-2.558327435	High
GSM1607793	-2.667812547	Low
GSM1607794	-2.565395238	High
GSM1607795	-2.702129513	Low
GSM1607796	-2.631414734	Low
GSM1607797	-2.673110368	Low
GSM1607798	-2.503242749	High
GSM1607799	-2.492793079	High
GSM1607800	-2.490181036	High
GSM1607801	-2.547671157	High
GSM1607802	-2.481952353	High
GSM1607803	-2.648632919	Low
GSM1607804	-2.687094954	Low
GSM1607805	-2.828602089	Low
GSM1607806	-2.55510409	High
GSM1607807	-2.606957832	Low
GSM1607808	-2.422481738	High
GSM1607809	-2.574175721	High
GSM1607810	-2.577346017	High
GSM1607811	-2.596985655	Low
GSM1607812	-2.555693964	High
GSM1607813	-2.712548663	Low
GSM1607814	-2.62433485	Low
GSM1607815	-2.634234862	Low
GSM1607816	-2.51907506	High
GSM1607817	-2.579827388	High
GSM1607818	-2.551129278	High
GSM1607819	-2.5214439	High
GSM1607820	-2.56666248	High
GSM1607821	-2.534448368	High
GSM1607822	-2.725690639	Low
GSM1607823	-2.487622038	High
GSM1607824	-2.537070298	High
GSM1607825	-2.560331257	High
GSM1607826	-2.659479166	Low
GSM1607827	-2.578575789	High
GSM1607828	-2.461083901	High
GSM1607829	-2.533409337	High
GSM1607830	-2.700389874	Low
GSM1607831	-2.455446417	High
GSM1607832	-2.507556182	High
GSM1607833	-2.584874803	High
GSM1607834	-2.631725919	Low
GSM1607835	-2.514673714	High
GSM1607836	-2.666819585	Low
GSM1607837	-2.635315462	Low
GSM1607838	-2.651317834	Low
GSM1607839	-2.538438223	High
GSM1607840	-2.513870134	High
GSM1607841	-2.679976418	Low
GSM1607842	-2.578126856	High
GSM1607843	-2.704291832	Low
GSM1607844	-2.533243787	High
GSM1607845	-2.786648513	Low
GSM1607846	-2.463227998	High
GSM1607847	-2.609626833	Low
GSM1607848	-2.72837262	Low
GSM1607849	-2.450698269	High
GSM1607850	-2.641292323	Low
GSM1607851	-2.544176277	High
GSM1607852	-2.600948296	Low
GSM1607853	-2.553006609	High
GSM1607854	-2.450662963	High
GSM1607855	-2.697822256	Low
GSM1607856	-2.534197707	High
GSM1607857	-2.558275402	High
GSM1607858	-2.530025934	High
GSM1607859	-2.529918131	High
GSM1607860	-2.756440854	Low
GSM1607861	-2.592395791	Low
GSM1607862	-2.462698737	High
GSM1607863	-2.573574064	High
GSM1607864	-2.359247055	High
GSM1607865	-2.572660009	High
GSM1607866	-2.534832506	High
GSM1607867	-2.689386921	Low
GSM1607868	-2.611565991	Low
GSM1607869	-2.653449615	Low
GSM1607870	-2.682635733	Low
GSM1607871	-2.619759506	Low
GSM1607872	-2.519647578	High
GSM1607873	-2.591481443	Low
GSM1607874	-2.601182152	Low
GSM1607875	-2.571773796	High
GSM1607876	-2.729135988	Low
GSM1607877	-2.579663191	High
GSM1607878	-2.678694007	Low
GSM1607879	-2.625052466	Low
GSM1607880	-2.568886544	High
GSM1607881	-2.624924799	Low
GSM1607882	-2.535784447	High
GSM1607883	-2.535037444	High
GSM1607884	-2.575968399	High
GSM1607885	-2.470938751	High
GSM1607886	-2.628504954	Low
GSM1607887	-2.716774533	Low
GSM1607888	-2.548456015	High
GSM1607889	-2.504791514	High
GSM1607890	-2.621937523	Low
GSM1607891	-2.524437101	High
GSM1607892	-2.662723847	Low
GSM1607893	-2.84893804	Low
GSM1607894	-2.58559045	High
GSM1607895	-2.513555865	High
GSM1607896	-2.471340053	High
GSM1607897	-2.608466437	Low
GSM1607898	-2.500306756	High
GSM1607899	-2.454763571	High
GSM1607900	-2.627565702	Low
GSM1607901	-2.614344733	Low
GSM1607902	-2.732857058	Low
GSM1607903	-2.624348659	Low
GSM1607904	-2.51116244	High
GSM1607905	-2.72147277	Low
GSM1607906	-2.561628086	High
GSM1607907	-2.590135382	High
GSM1607908	-2.61235453	Low
GSM1607909	-2.466873722	High
GSM1607910	-2.587217105	High
GSM1607912	-2.583860356	High
GSM1607913	-2.658052281	Low
GSM1607914	-2.479364213	High
GSM1607915	-2.694973808	Low
GSM1607916	-2.478413815	High
GSM1607917	-2.573607815	High
GSM1607918	-2.544756857	High
GSM1607919	-2.786873676	Low
GSM1607920	-2.543766481	High
GSM1607921	-2.615120142	Low
GSM1607922	-2.573091458	High
GSM1607923	-2.476210312	High
GSM1607924	-2.656995279	Low
GSM1607925	-2.468701618	High
GSM1607926	-2.496931273	High
GSM1607927	-2.519614394	High
GSM1607928	-2.673077334	Low
GSM1607929	-2.598845229	Low
GSM1607930	-2.566241548	High
GSM1607931	-2.51951465	High
GSM1607932	-2.486634034	High
GSM1607933	-2.812464001	Low
GSM1607935	-2.598818179	Low
GSM1607936	-2.581261866	High
GSM1607937	-2.52882123	High
GSM1607938	-2.66375849	Low
GSM1607939	-2.660439607	Low
GSM1607940	-2.513163059	High
GSM1607941	-2.738301634	Low
GSM1607942	-2.514566148	High
GSM1607943	-2.554707926	High
GSM1607944	-2.494236163	High
GSM1607945	-2.473333804	High
GSM1607946	-2.559032686	High
GSM1607947	-2.637338828	Low
GSM1607948	-2.687453146	Low
GSM1607949	-2.55198697	High
GSM1607950	-2.608044696	Low
GSM1607951	-2.579272836	High
GSM1607952	-2.652565748	Low
GSM1607953	-2.457500689	High
