# Supplementary material for: Identification of an individualized therapy prognostic signature for head and neck squamous cell carcinoma
Source: BMC Genomics. 2023 Apr 28;24:221. doi: 10.1186/s12864-023-09325-1 (PMC10142243; doi:10.1186/s12864-023-09325-1)
Supplement: Supplementary file 5 — Additional file 5: Supplemental Table 5. The clinical characteristic of HNSCC patientswho received radiotherapy in GSE67614 database. [file 12864_2023_9325_MOESM5_ESM.csv]

	Sample_geo_accession	gender	Sample_characteristics_ch1	Sample_characteristics_ch1	Sample_characteristics_ch1	Sample_characteristics_ch1	Sample_characteristics_ch1	Sample_characteristics_ch1	Sample_characteristics_ch1	Sample_characteristics_ch1	Sample_characteristics_ch1	Sample_characteristics_ch1	Sample_characteristics_ch1	Sample_characteristics_ch1	Sample_characteristics_ch1	Sample_characteristics_ch1	Sample_characteristics_ch1	Sample_characteristics_ch1	Sample_characteristics_ch1	Sample_characteristics_ch1	Sample_characteristics_ch1	Sample_characteristics_ch1	Sample_characteristics_ch1	Sample_characteristics_ch1	Sample_characteristics_ch1	Sample_characteristics_ch1	Sample_characteristics_ch1	coef_score	coef_level	recurrence
GSM1652037	GSM1652037	Female	primary.sx.date: 1998-04-28	rt.start.date: 1998-05-27	rt.end.date: 1998-06-30	site.description: Oral Tongue	site: Oral Cavity	t.stage: 2	n: >1	n.stage: 2b	extracapsular extension: yes	extracapsular extension. extra neural extension: Yes	surgical margin pos: No	lymphovascular invasion: yes	perineural invasion: yes	vascular invasion: yes	primary. recurrence: Yes	primary. recurrence date: 1999-01-29	neck.recurrence: Yes	neck.recurrence date: 1999-08-30	any.recurrence_local recurrence.or.local regional recurrence: Yes	date.of.any.recurrence: 1999-01-29	distant.metastasis: No	vital.status: Dead	samples..tissue.type: Tumor	samples..disease.status: Local recurrence+Local regional recurrence		-1.734339168	High	YES
GSM1652038	GSM1652038	Male	primary.sx.date: 1997-04-03	rt.start.date: 1997-05-06	rt.end.date: 1997-06-18	site.description: Gingiva upper	site: Oral Cavity	t.stage: 4	n: 0	n.stage: 0	extracapsular extension. extra neural extension: no nodes	surgical margin pos: Yes	perineural invasion: yes	primary. recurrence: Yes	primary. recurrence date: 1998-02-09	neck.recurrence: Yes	neck.recurrence date: 1998-02-09	any.recurrence_local recurrence.or.local regional recurrence: Yes	date.of.any.recurrence: 1998-02-09	distant.metastasis: No	vital.status: Dead	samples..tissue.type: Tumor	samples..disease.status: Local recurrence+Local regional recurrence					-2.072288406	Low	YES
GSM1652039	GSM1652039	Male	primary.sx.date: 1996-10-08	rt.start.date: 1996-11-11	rt.end.date: 1996-12-20	site.description: Oral Tongue	site: Oral Cavity	t.stage: 3	n: 0	n.stage: 0	extracapsular extension. extra neural extension: no nodes	surgical margin pos: No	lymphovascular invasion: no	perineural invasion: yes	primary. recurrence: No	neck.recurrence: No	any.recurrence_local recurrence.or.local regional recurrence: No	distant.metastasis: No	vital.status: Dead	samples..tissue.type: Tumor	samples..disease.status: No evidence of disease							-2.080021419	Low	NO
GSM1652040	GSM1652040	Female	primary.sx.date: 1997-02-06	rt.start.date: 1997-03-19	rt.end.date: 1997-04-25	site.description: Larynx NOS	site: Larynx	t.stage: 4	n: >1	n.stage: 2b	extracapsular extension: yes	extracapsular extension. extra neural extension: Yes	surgical margin pos: Yes	lymphovascular invasion: yes	primary. recurrence: Yes	primary. recurrence date: 1999-02-09	neck.recurrence: No	any.recurrence_local recurrence.or.local regional recurrence: Yes	date.of.any.recurrence: 1999-02-09	distant.metastasis: No	vital.status: Dead	samples..tissue.type: Tumor	samples..disease.status: Local recurrence					-1.691724818	High	YES
GSM1652041	GSM1652041	Male	primary.sx.date: 1999-01-29	rt.start.date: 1999-03-02	rt.end.date: 1999-04-13	site.description: Epiglottis suprahyoid	site: Larynx	t.stage: 4	n: >1	n.stage: 2b	extracapsular extension: yes	extracapsular extension. extra neural extension: Yes	surgical margin pos: No	primary. recurrence: No	neck.recurrence: Yes	neck.recurrence date: 2000-07-27	any.recurrence_local recurrence.or.local regional recurrence: Yes	date.of.any.recurrence: 2000-07-27	distant.metastasis: Yes	distant metastasis data: 2000-05-04	distant metastasis site: Lung, Subcutaneous	vital.status: Dead	samples..tissue.type: Tumor	samples..disease.status: Local regional recurrence+Distant metastasis				-1.694078935	High	YES
GSM1652042	GSM1652042	Male	primary.sx.date: 1998-09-10	rt.start.date: 1998-10-19	rt.end.date: 1998-11-25	site.description: Epiglottis suprahyoid	site: Larynx	t.stage: 3	n: >1	n.stage: 2b	extracapsular extension: yes	extracapsular extension. extra neural extension: Yes	surgical margin pos: No	primary. recurrence: No	neck.recurrence: No	any.recurrence_local recurrence.or.local regional recurrence: No	distant.metastasis: Yes	distant metastasis data: 2001-05-07	distant metastasis site: Lung	vital.status: Alive	samples..tissue.type: Tumor	samples..disease.status: Distant metastasis						-1.726393302	High	YES
GSM1652043	GSM1652043	Male	primary.sx.date: 1995-02-14	rt.start.date: 1995-03-15	rt.end.date: 1995-04-28	site.description: Tonsillar fossa	site: Oropharynx	t.stage: 3	n: >1	n.stage: 2b	extracapsular extension: yes	extracapsular extension. extra neural extension: Yes	surgical margin pos: No	perineural invasion: yes	primary. recurrence: No	neck.recurrence: No	any.recurrence_local recurrence.or.local regional recurrence: No	distant.metastasis: No	vital.status: Dead	samples..tissue.type: Tumor	samples..disease.status: No evidence of disease							-2.011246135	Low	NO
GSM1652044	GSM1652044	Female	primary.sx.date: 1997-02-13	rt.start.date: 1997-03-17	rt.end.date: 1997-04-25	site.description: Larynx NOS	site: Larynx	t.stage: 3	n: >1	n.stage: 2b	extracapsular extension: yes	extracapsular extension. extra neural extension: Yes	surgical margin pos: No	lymphovascular invasion: yes	perineural invasion: yes	primary. recurrence: No	neck.recurrence: No	any.recurrence_local recurrence.or.local regional recurrence: No	distant.metastasis: No	vital.status: Alive	samples..tissue.type: Tumor	samples..disease.status: No evidence of disease						-1.926781591	High	NO
GSM1652045	GSM1652045	Male	primary.sx.date: 1995-01-23	rt.start.date: 1995-02-27	rt.end.date: 1995-04-07	site.description: Hard palate	site: Oral Cavity	t.stage: 4	n: 0	n.stage: 0	extracapsular extension. extra neural extension: no nodes	surgical margin pos: Yes	primary. recurrence: No	neck.recurrence: No	any.recurrence_local recurrence.or.local regional recurrence: No	distant.metastasis: No	vital.status: Alive	samples..tissue.type: Tumor	samples..disease.status: No evidence of disease									-2.158524894	Low	NO
GSM1652046	GSM1652046	Male	primary.sx.date: 1997-03-05	rt.start.date: 1997-03-31	rt.end.date: 1997-05-12	site.description: Pyriform sinus	site: Hypopharynx	t.stage: 3	n: >1	n.stage: 2b	extracapsular extension: yes	extracapsular extension. extra neural extension: Yes	surgical margin pos: No	perineural invasion: yes	primary. recurrence: Yes	primary. recurrence date: 1998-02-05	neck.recurrence: No	any.recurrence_local recurrence.or.local regional recurrence: Yes	date.of.any.recurrence: 1998-02-05	distant.metastasis: Yes	distant metastasis data: 1998-01-16	distant metastasis site: Lung	vital.status: Dead	samples..tissue.type: Tumor	samples..disease.status: Local recurrence+Distant metastasis			-1.776051541	High	YES
GSM1652047	GSM1652047	Male	primary.sx.date: 1992-12-09	rt.start.date: 1993-01-20	rt.end.date: 1993-03-10	site.description: Pyriform Sinus	site: Hypopharynx	t.stage: 4	n: >1	n.stage: 2a	extra neural extension: yes	extracapsular extension. extra neural extension: Yes	surgical margin pos: No	lymphovascular invasion: yes	perineural invasion: yes	primary. recurrence: No	neck.recurrence: No	any.recurrence_local recurrence.or.local regional recurrence: No	distant.metastasis: Yes	distant metastasis data: 1994-01-01	distant metastasis site: Lung	vital.status: Dead	samples..tissue.type: Tumor	samples..disease.status: Distant metastasis				-2.055426819	Low	NO
GSM1652048	GSM1652048	Male	primary.sx.date: 2002-01-09	rt.start.date: 2002-02-11	rt.end.date: 2002-03-26	site.description: Floor of mouth	site: Oral Cavity	t.stage: 3	n: >1	n.stage: 2b	extracapsular extension: yes	extracapsular extension. extra neural extension: Yes	surgical margin pos: No	lymphovascular invasion: yes	perineural invasion: yes	vascular invasion: yes	primary. recurrence: No	neck.recurrence: No	any.recurrence_local recurrence.or.local regional recurrence: No	distant.metastasis: Yes	distant metastasis data: 2003-07-31	distant metastasis site: Lung, Bone, Liver	vital.status: Dead	samples..tissue.type: Tumor	samples..disease.status: Distant metastasis			-2.164609982	Low	NO
GSM1652049	GSM1652049	Male	primary.sx.date: 2003-11-11	rt.start.date: 2003-12-18	rt.end.date: 2004-01-30	site.description: Oral tongue	site: Oral Cavity	t.stage: 4	n: >1	n.stage: 2c	extracapsular extension: yes	extracapsular extension. extra neural extension: Yes	surgical margin pos: Yes	lymphovascular invasion: yes	perineural invasion: yes	primary. recurrence: No	neck.recurrence: No	any.recurrence_local recurrence.or.local regional recurrence: No	distant.metastasis: Yes	distant metastasis data: 2004-07-14	distant metastasis site: Lung	vital.status: Dead	samples..tissue.type: Tumor	samples..disease.status: Distant metastasis				-1.987843022	Low	NO
GSM1652050	GSM1652050	Male	primary.sx.date: 2001-08-02	rt.start.date: 2001-10-04	rt.end.date: 2001-11-07	site.description: Hypopharyngeal wall	site: Hypopharynx	t.stage: 4	n: >1	n.stage: 2a	extracapsular extension: yes	extracapsular extension. extra neural extension: Yes	surgical margin pos: No	primary. recurrence: No	neck.recurrence: No	any.recurrence_local recurrence.or.local regional recurrence: No	distant.metastasis: No	vital.status: Dead	samples..tissue.type: Tumor	samples..disease.status: No evidence of disease								-1.953156092	High	NO
GSM1652051	GSM1652051	Male	primary.sx.date: 2002-11-12	rt.start.date: 2002-12-26	rt.end.date: 2003-02-06	site.description: Gingiva	site: Oral Cavity	t.stage: 4	n: >1	n.stage: 2c	extracapsular extension: yes	extracapsular extension. extra neural extension: Yes	surgical margin pos: No	primary. recurrence: No	neck.recurrence: No	any.recurrence_local recurrence.or.local regional recurrence: No	distant.metastasis: No	vital.status: Dead	samples..tissue.type: Tumor	samples..disease.status: No evidence of disease								-1.867011033	High	NO
GSM1652052	GSM1652052	Male	primary.sx.date: 2002-03-21	rt.start.date: 2002-04-30	rt.end.date: 2002-05-28	site.description: Floor of mouth	site: Oral Cavity	t.stage: 4	n: >1	n.stage: 2c	extracapsular extension: No	extracapsular extension. extra neural extension: No	surgical margin pos: No	primary. recurrence: Yes	primary. recurrence date: 2003-02-12	neck.recurrence: No	any.recurrence_local recurrence.or.local regional recurrence: Yes	date.of.any.recurrence: 2003-02-12	distant.metastasis: Yes	distant metastasis data: 2002-08-08	distant metastasis site: Lung, Bone	vital.status: Dead	samples..tissue.type: Tumor	samples..disease.status: Local recurrence+Distant metastasis				-2.203643101	Low	YES
GSM1652053	GSM1652053	Male	primary.sx.date: 2002-05-07	rt.start.date: 2002-07-01	rt.end.date: 2002-08-16	site.description: Gingiva	site: Oral Cavity	t.stage: 4	n: >1	n.stage: 2c	extracapsular extension: yes	extracapsular extension. extra neural extension: Yes	surgical margin pos: No	lymphovascular invasion: yes	perineural invasion: yes	primary. recurrence: No	neck.recurrence: No	any.recurrence_local recurrence.or.local regional recurrence: No	distant.metastasis: Yes	distant metastasis data: 2002-07-01	distant metastasis site: Lung	vital.status: Dead	samples..tissue.type: Tumor	samples..disease.status: Distant metastasis				-1.895231414	High	YES
GSM1652054	GSM1652054	Male	primary.sx.date: 2003-02-27	rt.start.date: 2003-04-22	rt.end.date: 2003-06-04	site.description: Floor of mouth	site: Oral Cavity	t.stage: 4	n: 0	n.stage: 0	extracapsular extension. extra neural extension: no nodes	surgical margin pos: Yes	primary. recurrence: Yes	primary. recurrence date: 2003-10-13	neck.recurrence: No	any.recurrence_local recurrence.or.local regional recurrence: Yes	date.of.any.recurrence: 2003-10-13	distant.metastasis: Yes	distant metastasis data: 2003-12-17	distant metastasis site: Lung	vital.status: Dead	samples..tissue.type: Tumor	samples..disease.status: Local recurrence+Distant metastasis					-1.878223439	High	YES
GSM1652055	GSM1652055	Male	primary.sx.date: 2001-02-16	rt.start.date: 2001-02-26	rt.end.date: 2001-04-11	site.description: Larynx NOS	site: Larynx	t.stage: 2	n: >1	n.stage: 2b	extracapsular extension: yes	extracapsular extension. extra neural extension: Yes	surgical margin pos: No	primary. recurrence: No	neck.recurrence: No	any.recurrence_local recurrence.or.local regional recurrence: No	distant.metastasis: No	vital.status: Dead	samples..tissue.type: Tumor	samples..disease.status: No evidence of disease								-1.623708387	High	NO
GSM1652056	GSM1652056	Female	primary.sx.date: 2001-09-11	rt.start.date: 2001-10-09	rt.end.date: 2001-11-30	site.description: Gingiva upper	site: Oral Cavity	t.stage: 4	n: >1	n.stage: 2b	extracapsular extension: yes	extracapsular extension. extra neural extension: Yes	surgical margin pos: No	primary. recurrence: Yes	neck.recurrence: No	any.recurrence_local recurrence.or.local regional recurrence: No	distant.metastasis: No	vital.status: Dead	samples..tissue.type: Tumor	samples..disease.status: Local recurrence								-1.561955613	High	YES
GSM1652057	GSM1652057	Male	primary.sx.date: 1997-03-03	rt.start.date: 1997-03-24	rt.end.date: 1997-05-02	site.description: Larynx NOS	site: Larynx	t.stage: 4	n: 1	n.stage: 1	extracapsular extension: No	extracapsular extension. extra neural extension: No	surgical margin pos: No	primary. recurrence: No	neck.recurrence: No	any.recurrence_local recurrence.or.local regional recurrence: No	distant.metastasis: No	vital.status: Dead	samples..tissue.type: Tumor	samples..disease.status: No evidence of disease								-1.817344746	High	NO
GSM1652058	GSM1652058	Female	primary.sx.date: 1997-07-17	rt.start.date: 1997-08-13	rt.end.date: 1997-09-25	site.description: Larynx NOS	site: Larynx	t.stage: 4	n: >1	n.stage: 2c	extra neural extension: yes	extracapsular extension. extra neural extension: Yes	surgical margin pos: No	primary. recurrence: No	neck.recurrence: Yes	neck.recurrence date: 1998-03-17	any.recurrence_local recurrence.or.local regional recurrence: Yes	date.of.any.recurrence: 1998-03-17	distant.metastasis: Yes	distant metastasis data: 1998-03-16	distant metastasis site: Lung, Bone	vital.status: Dead	samples..tissue.type: Tumor	samples..disease.status: Local regional recurrence+Distant metastasis				-1.82871862	High	YES
GSM1652059	GSM1652059	Male	primary.sx.date: 1996-02-09	rt.start.date: 1996-03-13	rt.end.date: 1996-04-30	site.description: AFP & RMT	site: Oral Cavity	t.stage: 3	n: >1	n.stage: 2b	extra neural extension: yes	extracapsular extension. extra neural extension: Yes	surgical margin pos: Yes	vascular invasion: yes	primary. recurrence: Yes	primary. recurrence date: 1996-07-19	neck.recurrence: No	any.recurrence_local recurrence.or.local regional recurrence: Yes	date.of.any.recurrence: 1996-07-19	distant.metastasis: No	vital.status: Dead	samples..tissue.type: Tumor	samples..disease.status: Local recurrence					-1.866983191	High	YES
GSM1652060	GSM1652060	Male	primary.sx.date: 1995-02-21	rt.start.date: 1995-03-29	rt.end.date: 1995-05-09	site.description: Oral tongue	site: Oral Cavity	t.stage: 3	n: >1	n.stage: 2b	extracapsular extension: yes	extracapsular extension. extra neural extension: Yes	surgical margin pos: No	primary. recurrence: No	neck.recurrence: Yes	neck.recurrence date: 1995-09-14	any.recurrence_local recurrence.or.local regional recurrence: Yes	date.of.any.recurrence: 1995-09-14	distant.metastasis: No	vital.status: Dead	samples..tissue.type: Tumor	samples..disease.status: Local regional recurrence						-1.874315261	High	YES
GSM1652061	GSM1652061	Male	primary.sx.date: 1999-03-30	rt.start.date: 1999-04-19	rt.end.date: 1999-05-28	site.description: Floor of mouth	site: Oral Cavity	t.stage: 4	n: >1	n.stage: 2b	extracapsular extension: yes	extracapsular extension. extra neural extension: Yes	surgical margin pos: Yes	primary. recurrence: No	neck.recurrence: Yes	neck.recurrence date: 2001-11-20	any.recurrence_local recurrence.or.local regional recurrence: Yes	date.of.any.recurrence: 2001-11-20	distant.metastasis: Yes	distant metastasis data: 2001-08-22	distant metastasis site: Lung	vital.status: Dead	samples..tissue.type: Tumor	samples..disease.status: Local regional recurrence+Distant metastasis				-1.701916327	High	YES
GSM1652062	GSM1652062	Female	primary.sx.date: 1998-02-18	rt.start.date: 1998-04-01	rt.end.date: 1998-05-08	site.description: Pyriform Sinus	site: Hypopharynx	t.stage: 4	n: 1	n.stage: 1	extracapsular extension: yes	extracapsular extension. extra neural extension: Yes	surgical margin pos: Yes	perineural invasion: yes	primary. recurrence: Yes	primary. recurrence date: 1998-09-25	neck.recurrence: Yes	neck.recurrence date: 1998-09-25	any.recurrence_local recurrence.or.local regional recurrence: Yes	date.of.any.recurrence: 1998-09-25	distant.metastasis: No	vital.status: Dead	samples..tissue.type: Tumor	samples..disease.status: Local recurrence+Local regional recurrence				-1.728188443	High	YES
GSM1652063	GSM1652063	Male	primary.sx.date: 1999-07-28	rt.start.date: 1999-09-07	rt.end.date: 1999-10-13	site.description: Larynx NOS	site: Larynx	t.stage: 4	n: >1	n.stage: 2c	extracapsular extension: yes	extracapsular extension. extra neural extension: Yes	surgical margin pos: No	lymphovascular invasion: yes	perineural invasion: yes	primary. recurrence: No	neck.recurrence: No	any.recurrence_local recurrence.or.local regional recurrence: No	distant.metastasis: Yes	distant metastasis data: 1999-10-01	distant metastasis site: Lung	vital.status: Dead	samples..tissue.type: Tumor	samples..disease.status: Distant metastasis				-2.08556825	Low	NO
GSM1652064	GSM1652064	Female	primary.sx.date: 1993-01-14	rt.start.date: 1993-02-17	rt.end.date: 1993-03-24	site.description: Buccal mucosa	site: Oral Cavity	t.stage: 3	n: 0	n.stage: 0	extracapsular extension. extra neural extension: no nodes	surgical margin pos: Yes	primary. recurrence: Yes	primary. recurrence date: 1996-01-17	neck.recurrence: No	any.recurrence_local recurrence.or.local regional recurrence: Yes	date.of.any.recurrence: 1996-01-17	distant.metastasis: No	vital.status: Dead	samples..tissue.type: Tumor	samples..disease.status: Local recurrence							-2.162578249	Low	YES
GSM1652065	GSM1652065	Male	primary.sx.date: 1992-05-13	rt.start.date: 1992-06-10	rt.end.date: 1992-07-14	site.description: Floor of mouth	site: Oral Cavity	t.stage: 2	n: >1	n.stage: 2b	extra neural extension: yes	extracapsular extension. extra neural extension: Yes	surgical margin pos: No	primary. recurrence: No	neck.recurrence: No	any.recurrence_local recurrence.or.local regional recurrence: No	distant.metastasis: No	vital.status: Dead	samples..tissue.type: Tumor	samples..disease.status: No evidence of disease								-1.986356663	Low	NO
GSM1652066	GSM1652066	Male	primary.sx.date: 1995-02-08	rt.start.date: 1995-03-13	rt.end.date: 1995-04-14	site.description: Pyriform Sinus	site: Hypopharynx	t.stage: 4	n: >1	n.stage: 2c	extracapsular extension: yes	extracapsular extension. extra neural extension: Yes	surgical margin pos: No	lymphovascular invasion: yes	vascular invasion: yes	primary. recurrence: No	neck.recurrence: Yes	neck.recurrence date: 1996-03-18	any.recurrence_local recurrence.or.local regional recurrence: Yes	date.of.any.recurrence: 1996-03-18	distant.metastasis: Yes	distant metastasis data: 1996-03-19	distant metastasis site: Lung	vital.status: Dead	samples..tissue.type: Tumor	samples..disease.status: Local regional recurrence+Distant metastasis		-1.62408637	High	YES
GSM1652067	GSM1652067	Male	primary.sx.date: 1996-01-11	rt.start.date: 1996-02-19	rt.end.date: 1996-03-22	site.description: AFP and RMT	site: Oral Cavity	t.stage: 3	n: >1	n.stage: 2b	extracapsular extension: yes	extracapsular extension. extra neural extension: Yes	surgical margin pos: No	lymphovascular invasion: yes	primary. recurrence: No	neck.recurrence: No	any.recurrence_local recurrence.or.local regional recurrence: No	distant.metastasis: Yes	distant metastasis data: 1997-02-12	distant metastasis site: Lung	vital.status: Dead	samples..tissue.type: Tumor	samples..disease.status: Distant metastasis					-2.092963627	Low	NO
GSM1652068	GSM1652068	Male	primary.sx.date: 1997-05-27	rt.start.date: 1997-07-16	rt.end.date: 1997-08-27	site.description: Hypopharyngeal wall	site: Hypopharynx	t.stage: 3	n: >1	n.stage: 2c	extracapsular extension: No	extracapsular extension. extra neural extension: No	surgical margin pos: No	lymphovascular invasion: yes	perineural invasion: yes	vascular invasion: yes	primary. recurrence: No	neck.recurrence: No	any.recurrence_local recurrence.or.local regional recurrence: No	distant.metastasis: Yes	distant metastasis data: 1997-10-29	distant metastasis site: Lung, Bone	vital.status: Dead	samples..tissue.type: Tumor	samples..disease.status: Distant metastasis			-1.66986168	High	YES
GSM1652069	GSM1652069	Male	primary.sx.date: 1994-11-29	rt.start.date: 1994-12-19	rt.end.date: 1995-02-03	site.description: Base of tongue	site: Oropharynx	t.stage: 3	n: 1	n.stage: 1	extracapsular extension: yes	extracapsular extension. extra neural extension: Yes	surgical margin pos: Yes	lymphovascular invasion: yes	primary. recurrence: No	neck.recurrence: No	any.recurrence_local recurrence.or.local regional recurrence: No	distant.metastasis: No	vital.status: Dead	samples..tissue.type: Tumor	samples..disease.status: No evidence of disease							-2.291842874	Low	NO
GSM1652070	GSM1652070	Male	primary.sx.date: 1995-12-18	rt.start.date: 1996-01-22	rt.end.date: 1996-03-01	site.description: Oral tongue	site: Oral Cavity	t.stage: 1	n: 0	n.stage: 0	extracapsular extension. extra neural extension: no nodes	surgical margin pos: Yes	perineural invasion: no	vascular invasion: no	primary. recurrence: No	neck.recurrence: No	any.recurrence_local recurrence.or.local regional recurrence: No	distant.metastasis: No	vital.status: Alive	samples..tissue.type: Tumor	samples..disease.status: No evidence of disease							-1.917903853	High	NO
GSM1652071	GSM1652071	Female	primary.sx.date: 1996-07-02	rt.start.date: 1996-08-12	rt.end.date: 1996-09-20	site.description: Oral Tongue	site: Oral Cavity	t.stage: 3	n: 0	n.stage: 0	extracapsular extension. extra neural extension: no nodes	surgical margin pos: No	perineural invasion: yes	primary. recurrence: No	neck.recurrence: No	any.recurrence_local recurrence.or.local regional recurrence: No	distant.metastasis: No	vital.status: Dead	samples..tissue.type: Tumor	samples..disease.status: No evidence of disease								-2.013093217	Low	NO
GSM1652072	GSM1652072	Female	primary.sx.date: 1996-11-08	rt.start.date: 1996-12-10	rt.end.date: 1997-01-17	site.description: Epiglottis suprahyoid	site: Larynx	t.stage: 4	n: 0	n.stage: 0	extracapsular extension. extra neural extension: no nodes	surgical margin pos: No	primary. recurrence: No	neck.recurrence: No	any.recurrence_local recurrence.or.local regional recurrence: No	distant.metastasis: No	vital.status: Dead	samples..tissue.type: Tumor	samples..disease.status: No evidence of disease									-2.181707177	Low	NO
GSM1652073	GSM1652073	Male	primary.sx.date: 1997-04-24	rt.start.date: 1997-05-13	rt.end.date: 1997-06-27	site.description: Tonsillar fossa	site: Oropharynx	t.stage: 1	n: >1	n.stage: 3	extracapsular extension: yes	extracapsular extension. extra neural extension: Yes	surgical margin pos: No	primary. recurrence: No	neck.recurrence: No	any.recurrence_local recurrence.or.local regional recurrence: No	distant.metastasis: No	vital.status: Alive	samples..tissue.type: Tumor	samples..disease.status: No evidence of disease								-2.139736226	Low	NO
GSM1652074	GSM1652074	Male	primary.sx.date: 1999-01-26	rt.start.date: 1999-02-22	rt.end.date: 1999-03-26	site.description: Pyriform Sinus	site: Hypopharynx	t.stage: 3	n: >1	n.stage: 2b	extracapsular extension: yes	extracapsular extension. extra neural extension: Yes	surgical margin pos: No	primary. recurrence: No	neck.recurrence: No	any.recurrence_local recurrence.or.local regional recurrence: No	distant.metastasis: Yes	distant metastasis data: 1999-05-12	distant metastasis site: Lung, Liver	vital.status: Dead	samples..tissue.type: Tumor	samples..disease.status: Distant metastasis						-1.9154935	High	YES
GSM1652075	GSM1652075	Male	primary.sx.date: 1993-04-08	rt.start.date: 1993-05-17	rt.end.date: 1993-06-21	site.description: Pyriform Sinus	site: Hypopharynx	t.stage: 3	n: >1	n.stage: 2a	extracapsular extension: yes	extracapsular extension. extra neural extension: Yes	surgical margin pos: No	primary. recurrence: No	neck.recurrence: Yes	neck.recurrence date: 1996-03-08	any.recurrence_local recurrence.or.local regional recurrence: Yes	date.of.any.recurrence: 1996-03-08	distant.metastasis: Yes	distant metastasis data: 1997-04-24	distant metastasis site: Lung	vital.status: Dead	samples..tissue.type: Tumor	samples..disease.status: Local regional recurrence+Distant metastasis				-2.085386708	Low	YES
GSM1652076	GSM1652076	Male	primary.sx.date: 1994-03-28	rt.start.date: 1994-04-25	rt.end.date: 1994-06-10	site.description: Posterior pharynx	site: Hypopharynx	t.stage: 3	n: 0	n.stage: 0	extracapsular extension. extra neural extension: no nodes	surgical margin pos: No	lymphovascular invasion: yes	vascular invasion: yes	primary. recurrence: No	neck.recurrence: No	any.recurrence_local recurrence.or.local regional recurrence: No	distant.metastasis: No	vital.status: Dead	samples..tissue.type: Tumor	samples..disease.status: No evidence of disease							-2.441606653	Low	NO
GSM1652077	GSM1652077	Male	primary.sx.date: 1996-08-13	rt.start.date: 1996-09-04	rt.end.date: 1996-10-15	site.description: Base of Tongue	site: Oropharynx	t.stage: 4	n: 1	n.stage: 1	extracapsular extension: No	extracapsular extension. extra neural extension: No	surgical margin pos: No	primary. recurrence: No	neck.recurrence: No	any.recurrence_local recurrence.or.local regional recurrence: No	distant.metastasis: No	vital.status: Dead	samples..tissue.type: Tumor	samples..disease.status: No evidence of disease								-2.126845601	Low	NO
GSM1652078	GSM1652078	Male	primary.sx.date: 1998-10-15	rt.start.date: 1998-11-23	rt.end.date: 1999-01-05	site.description: Epiglottis suprahyoid	site: Larynx	t.stage: 4	n: >1	n.stage: 2c	extracapsular extension: yes	extracapsular extension. extra neural extension: Yes	surgical margin pos: No	perineural invasion: yes	primary. recurrence: No	neck.recurrence: Yes	neck.recurrence date: 2000-02-04	any.recurrence_local recurrence.or.local regional recurrence: Yes	date.of.any.recurrence: 2000-02-04	distant.metastasis: No	vital.status: Dead	samples..tissue.type: Tumor	samples..disease.status: Local regional recurrence					-2.073849238	Low	NO
GSM1652079	GSM1652079	Female	primary.sx.date: 1999-03-05	rt.start.date: 1999-04-07	rt.end.date: 1999-05-14	site.description: Epiglottis suprahyoid	site: Larynx	t.stage: 3	n: >1	n.stage: 2c	extracapsular extension: yes	extracapsular extension. extra neural extension: Yes	surgical margin pos: Yes	primary. recurrence: No	neck.recurrence: No	any.recurrence_local recurrence.or.local regional recurrence: No	distant.metastasis: No	vital.status: Dead	samples..tissue.type: Tumor	samples..disease.status: No evidence of disease								-2.080349425	Low	NO
GSM1652080	GSM1652080	Female	primary.sx.date: 1997-01-22	rt.start.date: 1997-03-03	rt.end.date: 1997-04-14	site.description: Floor of mouth	site: Oral Cavity	t.stage: 4	n: 0	n.stage: 0	extracapsular extension. extra neural extension: no nodes	surgical margin pos: No	vascular invasion: yes	primary. recurrence: Yes	primary. recurrence date: 2001-03-23	neck.recurrence: No	any.recurrence_local recurrence.or.local regional recurrence: Yes	date.of.any.recurrence: 2001-03-23	distant.metastasis: No	vital.status: Dead	samples..tissue.type: Tumor	samples..disease.status: Local recurrence						-2.224341864	Low	YES
GSM1652081	GSM1652081	Male	primary.sx.date: 1992-05-26	rt.start.date: 1992-07-07	rt.end.date: 1992-08-19	site.description: Base of Tongue	site: Oropharynx	t.stage: 3	n: >1	n.stage: 3	extra neural extension: yes	extracapsular extension. extra neural extension: Yes	surgical margin pos: No	primary. recurrence: No	neck.recurrence: No	any.recurrence_local recurrence.or.local regional recurrence: No	distant.metastasis: Yes	distant metastasis data: 1993-07-01	distant metastasis site: Lung	vital.status: Dead	samples..tissue.type: Tumor	samples..disease.status: Distant metastasis						-2.525297188	Low	YES
GSM1652082	GSM1652082	Male	primary.sx.date: 1996-08-05	rt.start.date: 1996-09-25	rt.end.date: 1996-11-07	site.description: Epiglottis	site: Larynx	t.stage: 3	n: >1	n.stage: 2c	extracapsular extension: yes	extracapsular extension. extra neural extension: Yes	surgical margin pos: No	primary. recurrence: No	neck.recurrence: Yes	neck.recurrence date: 1997-06-13	any.recurrence_local recurrence.or.local regional recurrence: Yes	date.of.any.recurrence: 1997-06-13	distant.metastasis: Yes	distant metastasis data: 1997-06-13	distant metastasis site: Lung	vital.status: Dead	samples..tissue.type: Tumor	samples..disease.status: Local regional recurrence+Distant metastasis				-2.239334684	Low	YES
GSM1652083	GSM1652083	Male	primary.sx.date: 1996-10-09	rt.start.date: 1996-11-06	rt.end.date: 1996-12-18	site.description: Epiglottis	site: Larynx	t.stage: 3	n: 1	n.stage: 2b	extracapsular extension: No	extracapsular extension. extra neural extension: No	surgical margin pos: No	perineural invasion: no	primary. recurrence: No	neck.recurrence: No	any.recurrence_local recurrence.or.local regional recurrence: No	distant.metastasis: No	vital.status: Dead	samples..tissue.type: Tumor	samples..disease.status: No evidence of disease							-2.136447501	Low	NO
GSM1652084	GSM1652084	Female	primary.sx.date: 1995-06-05	rt.start.date: 1995-07-05	rt.end.date: 1995-08-16	site.description: Gingiva upper	site: Oral Cavity	t.stage: 4	n: 0	n.stage: 0	extracapsular extension. extra neural extension: no nodes	surgical margin pos: Yes	primary. recurrence: No	neck.recurrence: No	any.recurrence_local recurrence.or.local regional recurrence: No	distant.metastasis: No	vital.status: Alive	samples..tissue.type: Tumor	samples..disease.status: No evidence of disease									-1.592560792	High	NO
GSM1652085	GSM1652085	Female	primary.sx.date: 1994-12-06	rt.start.date: 1995-01-30	rt.end.date: 1995-03-10	site.description: Pyriform Sinus	site: Hypopharynx	t.stage: 3	n: >1	n.stage: 2a	extracapsular extension: No	extra neural extension: No	extracapsular extension. extra neural extension: No	surgical margin pos: No	lymphovascular invasion: yes	primary. recurrence: No	neck.recurrence: No	any.recurrence_local recurrence.or.local regional recurrence: No	distant.metastasis: No	vital.status: Alive	samples..tissue.type: Tumor	samples..disease.status: No evidence of disease						-2.13894632	Low	NO
GSM1652086	GSM1652086	Male	primary.sx.date: 1999-04-05	rt.start.date: 1999-05-18	rt.end.date: 1999-06-25	site.description: Alveolar ridge	site: Oral Cavity	t.stage: 4	n: 1	n.stage: 1	extracapsular extension: yes	extracapsular extension. extra neural extension: Yes	surgical margin pos: No	primary. recurrence: Yes	primary. recurrence date: 2000-04-06	neck.recurrence: No	any.recurrence_local recurrence.or.local regional recurrence: Yes	date.of.any.recurrence: 2000-04-06	distant.metastasis: No	vital.status: Dead	samples..tissue.type: Tumor	samples..disease.status: Local recurrence						-2.147062627	Low	NO
GSM1652087	GSM1652087	Male	primary.sx.date: 1992-10-02	rt.start.date: 1992-11-03	rt.end.date: 1992-12-16	site.description: AFP and RMT	site: Oral Cavity	t.stage: 3	n: >1	n.stage: 3	extra neural extension: yes	extracapsular extension. extra neural extension: Yes	surgical margin pos: Yes	primary. recurrence: Yes	primary. recurrence date: 1992-12-21	neck.recurrence: Yes	neck.recurrence date: 1993-02-01	any.recurrence_local recurrence.or.local regional recurrence: Yes	date.of.any.recurrence: 1992-12-21	distant.metastasis: Yes	distant metastasis data: 1993-03-01	distant metastasis site: Dermal	vital.status: Dead	samples..tissue.type: Tumor	samples..disease.status: Local recurrence+Local regional recurrence+Distant metastasis			-1.322988249	High	YES
GSM1652088	GSM1652088	Male	primary.sx.date: 1997-06-30	rt.start.date: 1997-08-05	rt.end.date: 1997-09-18	site.description: Floor of mouth	site: Oral Cavity	t.stage: 3	n: 1	n.stage: 1	extracapsular extension: yes	extracapsular extension. extra neural extension: Yes	surgical margin pos: No	perineural invasion: yes	primary. recurrence: No	neck.recurrence: Yes	neck.recurrence date: 1999-09-01	any.recurrence_local recurrence.or.local regional recurrence: Yes	date.of.any.recurrence: 1999-09-01	distant.metastasis: Yes	distant metastasis data: 1999-08-24	distant metastasis site: Lung	vital.status: Dead	samples..tissue.type: Tumor	samples..disease.status: Local regional recurrence+Distant metastasis			-1.979464212	Low	NO
GSM1652089	GSM1652089	Female	primary.sx.date: 1993-04-15	rt.start.date: 1993-05-10	rt.end.date: 1993-06-24	site.description: Epiglottis	site: Larynx	t.stage: 2	n: >1	n.stage: 2c	extracapsular extension: yes	extracapsular extension. extra neural extension: Yes	surgical margin pos: No	primary. recurrence: No	neck.recurrence: No	any.recurrence_local recurrence.or.local regional recurrence: No	distant.metastasis: No	vital.status: Dead	samples..tissue.type: Tumor	samples..disease.status: No evidence of disease								-2.10302538	Low	NO
GSM1652090	GSM1652090	Male	primary.sx.date: 1994-12-30	rt.start.date: 1995-01-30	rt.end.date: 1995-03-15	site.description: Tonsillar fossa	site: Oropharynx	t.stage: 1	n: >1	n.stage: 2b	extra neural extension: yes	extracapsular extension. extra neural extension: Yes	surgical margin pos: Yes	primary. recurrence: No	neck.recurrence: No	any.recurrence_local recurrence.or.local regional recurrence: No	distant.metastasis: No	vital.status: Alive	samples..tissue.type: Tumor	samples..disease.status: No evidence of disease								-2.115083412	Low	NO
GSM1652091	GSM1652091	Female	primary.sx.date: 1995-06-16	rt.start.date: 1995-07-18	rt.end.date: 1995-08-29	site.description: Oral tongue	site: Oral Cavity	t.stage: 2	n: 0	n.stage: 0	extracapsular extension. extra neural extension: no nodes	surgical margin pos: No	lymphovascular invasion: no	perineural invasion: yes	primary. recurrence: No	neck.recurrence: No	any.recurrence_local recurrence.or.local regional recurrence: No	distant.metastasis: No	vital.status: Alive	samples..tissue.type: Tumor	samples..disease.status: No evidence of disease							-1.916052874	High	NO
GSM1652092	GSM1652092	Male	primary.sx.date: 1994-06-01	rt.start.date: 1994-06-20	rt.end.date: 1994-07-25	site.description: Pyriform Sinus	site: Hypopharynx	t.stage: 3	n: 1	n.stage: 1	extracapsular extension: yes	extracapsular extension. extra neural extension: Yes	surgical margin pos: No	lymphovascular invasion: no	perineural invasion: no	primary. recurrence: No	neck.recurrence: Yes	neck.recurrence date: 1996-10-18	any.recurrence_local recurrence.or.local regional recurrence: Yes	date.of.any.recurrence: 1996-10-18	distant.metastasis: No	vital.status: Alive	samples..tissue.type: Tumor	samples..disease.status: Local regional recurrence				-2.376688808	Low	NO
GSM1652093	GSM1652093	Male	primary.sx.date: 1999-09-03	rt.start.date: 1999-10-12	rt.end.date: 1999-11-19	site.description: Oral Tongue	site: Oral Cavity	t.stage: 2	n: 1	n.stage: 1	extracapsular extension: No	extracapsular extension. extra neural extension: No	surgical margin pos: No	perineural invasion: yes	vascular invasion: yes	primary. recurrence: Yes	primary. recurrence date: 2000-06-06	neck.recurrence: Yes	neck.recurrence date: 2000-06-21	any.recurrence_local recurrence.or.local regional recurrence: Yes	date.of.any.recurrence: 2000-06-06	distant.metastasis: Yes	distant metastasis data: 2000-06-09	distant metastasis site: Lung	vital.status: Dead	samples..tissue.type: Tumor	samples..disease.status: Local recurrence+Local regional recurrence+Distant metastasis	-1.610759792	High	YES
GSM1652094	GSM1652094	Male	primary.sx.date: 1999-03-03	rt.start.date: 1999-03-31	rt.end.date: 1999-05-07	site.description: Gingiva lower	site: Oral Cavity	t.stage: 4	n: 0	n.stage: 0	extracapsular extension. extra neural extension: no nodes	surgical margin pos: No	lymphovascular invasion: yes	primary. recurrence: No	neck.recurrence: No	any.recurrence_local recurrence.or.local regional recurrence: No	distant.metastasis: No	vital.status: Alive	samples..tissue.type: Tumor	samples..disease.status: No evidence of disease								-1.902287966	High	NO
GSM1652095	GSM1652095	Female	primary.sx.date: 1997-03-19	rt.start.date: 1997-04-23	rt.end.date: 1997-06-06	site.description: Hypopharyngeal wall	site: Hypopharynx	t.stage: 4	n: 1	n.stage: 1	extracapsular extension: yes	extracapsular extension. extra neural extension: Yes	surgical margin pos: No	primary. recurrence: No	neck.recurrence: No	any.recurrence_local recurrence.or.local regional recurrence: No	distant.metastasis: No	vital.status: Dead	samples..tissue.type: Tumor	samples..disease.status: No evidence of disease								-1.914979866	High	NO
GSM1652096	GSM1652096	Male	primary.sx.date: 1998-02-09	rt.start.date: 1998-04-09	rt.end.date: 1998-05-22	site.description: Pyriform Sinus	site: Hypopharynx	t.stage: 2	n: >1	n.stage: 2c	extracapsular extension: No	extracapsular extension. extra neural extension: No	surgical margin pos: No	primary. recurrence: No	neck.recurrence: No	any.recurrence_local recurrence.or.local regional recurrence: No	distant.metastasis: No	vital.status: Dead	samples..tissue.type: Tumor	samples..disease.status: No evidence of disease								-2.398136558	Low	NO
GSM1652097	GSM1652097	Female	primary.sx.date: 1997-03-21	rt.start.date: 1997-04-21	rt.end.date: 1997-06-02	site.description: Floor of mouth	site: Oral Cavity	t.stage: 4	n: >1	n.stage: 2b	extracapsular extension: No	extracapsular extension. extra neural extension: No	surgical margin pos: Yes	perineural invasion: yes	primary. recurrence: Yes	primary. recurrence date: 2002-05-03	neck.recurrence: No	any.recurrence_local recurrence.or.local regional recurrence: Yes	date.of.any.recurrence: 2002-05-03	distant.metastasis: No	vital.status: Dead	samples..tissue.type: Tumor	samples..disease.status: Local recurrence					-2.134818944	Low	NO
GSM1652098	GSM1652098	Male	primary.sx.date: 2001-08-08	rt.start.date: 2001-10-08	rt.end.date: 2001-11-14	site.description: AFP and RMT	site: Oral Cavity	t.stage: 4	n: 1	n.stage: 1	extracapsular extension: yes	extracapsular extension. extra neural extension: Yes	surgical margin pos: No	perineural invasion: yes	primary. recurrence: No	neck.recurrence: No	any.recurrence_local recurrence.or.local regional recurrence: No	distant.metastasis: No	vital.status: Dead	samples..tissue.type: Tumor	samples..disease.status: No evidence of disease							-2.013338779	Low	NO
GSM1652099	GSM1652099	Male	primary.sx.date: 1995-09-21	rt.start.date: 1995-10-18	rt.end.date: 1995-12-05	site.description: Gingiva	site: Oral Cavity	t.stage: 4	n: 0	n.stage: 0	extracapsular extension. extra neural extension: no nodes	surgical margin pos: No	lymphovascular invasion: no	perineural invasion: no	vascular invasion: no	primary. recurrence: No	neck.recurrence: No	any.recurrence_local recurrence.or.local regional recurrence: No	distant.metastasis: No	vital.status: Dead	samples..tissue.type: Tumor	samples..disease.status: No evidence of disease						-2.471316973	Low	NO
GSM1652100	GSM1652100	Male	primary.sx.date: 1999-10-14	rt.start.date: 1999-11-17	rt.end.date: 1999-12-30	site.description: Larynx NOS	site: Larynx	t.stage: 4	n: 1	n.stage: 1	extracapsular extension: No	extracapsular extension. extra neural extension: No	surgical margin pos: No	primary. recurrence: No	neck.recurrence: No	any.recurrence_local recurrence.or.local regional recurrence: No	distant.metastasis: No	vital.status: Alive	samples..tissue.type: Tumor	samples..disease.status: No evidence of disease								-1.97034613	Low	NO
GSM1652101	GSM1652101	Male	primary.sx.date: 1997-03-31	rt.start.date: 1997-05-07	rt.end.date: 1997-06-18	site.description: Base of Tongue	site: Oropharynx	t.stage: 3	n: >1	n.stage: 2b	extracapsular extension: yes	extracapsular extension. extra neural extension: Yes	surgical margin pos: No	primary. recurrence: No	neck.recurrence: No	any.recurrence_local recurrence.or.local regional recurrence: No	distant.metastasis: No	vital.status: Dead	samples..tissue.type: Tumor	samples..disease.status: No evidence of disease								-2.676705737	Low	NO
GSM1652102	GSM1652102	Female	primary.sx.date: 1996-08-07	rt.start.date: 1996-08-26	rt.end.date: 1996-10-04	site.description: Pyriform Sinus	site: Hypopharynx	t.stage: 1	n: >1	n.stage: 2a	extracapsular extension: yes	extracapsular extension. extra neural extension: Yes	surgical margin pos: No	primary. recurrence: No	neck.recurrence: No	any.recurrence_local recurrence.or.local regional recurrence: No	distant.metastasis: No	vital.status: Alive	samples..tissue.type: Tumor	samples..disease.status: No evidence of disease								-1.949141978	High	NO
GSM1652103	GSM1652103	Female	primary.sx.date: 1997-05-02	rt.start.date: 1997-06-03	rt.end.date: 1997-07-15	site.description: Epiglottis suprahyoid	site: Larynx	t.stage: 4	n: 0	n.stage: 0	extracapsular extension. extra neural extension: no nodes	surgical margin pos: No	vascular invasion: no	primary. recurrence: No	neck.recurrence: No	any.recurrence_local recurrence.or.local regional recurrence: No	distant.metastasis: No	vital.status: Alive	samples..tissue.type: Tumor	samples..disease.status: No evidence of disease								-2.128479629	Low	NO
GSM1652104	GSM1652104	Female	primary.sx.date: 1995-10-16	rt.start.date: 1995-11-06	rt.end.date: 1995-12-22	site.description: Tonsillar fossa	site: Oropharynx	t.stage: 4	n: >1	n.stage: 2b	extracapsular extension: yes	extracapsular extension. extra neural extension: Yes	surgical margin pos: Yes	perineural invasion: yes	primary. recurrence: No	neck.recurrence: Yes	neck.recurrence date: 1996-07-30	any.recurrence_local recurrence.or.local regional recurrence: Yes	date.of.any.recurrence: 1996-07-30	distant.metastasis: No	vital.status: Dead	samples..tissue.type: Tumor	samples..disease.status: Local regional recurrence					-2.050196285	Low	NO
GSM1652105	GSM1652105	Male	primary.sx.date: 2001-12-20	rt.start.date: 2002-01-28	rt.end.date: 2002-03-08	site.description: Oral tongue	site: Oral Cavity	t.stage: 3	n: 1	n.stage: 1	extracapsular extension: No	extracapsular extension. extra neural extension: No	surgical margin pos: No	lymphovascular invasion: no	perineural invasion: yes	vascular invasion: no	primary. recurrence: No	neck.recurrence: No	any.recurrence_local recurrence.or.local regional recurrence: No	distant.metastasis: No	vital.status: Dead	samples..tissue.type: Tumor	samples..disease.status: No evidence of disease					-2.02464797	Low	NO
GSM1652106	GSM1652106	Female	primary.sx.date: 1993-07-12	rt.start.date: 1993-08-23	rt.end.date: 1993-10-08	site.description: Oral Tongue	site: Oral Cavity	t.stage: 3	n: 1	n.stage: 2a	extracapsular extension: yes	extracapsular extension. extra neural extension: Yes	surgical margin pos: No	lymphovascular invasion: no	perineural invasion: yes	vascular invasion: no	primary. recurrence: No	neck.recurrence: No	any.recurrence_local recurrence.or.local regional recurrence: No	distant.metastasis: No	vital.status: Alive	samples..tissue.type: Tumor	samples..disease.status: No evidence of disease					-1.756247327	High	NO
GSM1652107	GSM1652107	Male	primary.sx.date: 1993-06-09	rt.start.date: 1993-06-30	rt.end.date: 1993-08-03	site.description: Epiglottis	site: Larynx	t.stage: 3	n: >1	n.stage: 2c	extra neural extension: yes	extracapsular extension. extra neural extension: Yes	surgical margin pos: No	lymphovascular invasion: yes	primary. recurrence: No	neck.recurrence: No	any.recurrence_local recurrence.or.local regional recurrence: No	distant.metastasis: No	vital.status: Alive	samples..tissue.type: Tumor	samples..disease.status: No evidence of disease							-2.065931239	Low	NO
GSM1652108	GSM1652108	Male	primary.sx.date: 2000-12-21	rt.start.date: 2001-05-01	rt.end.date: 2001-06-08	site.description: Floor of mouth	site: Oral Cavity	t.stage: 4	n: >1	n.stage: 2b	extracapsular extension: No	extracapsular extension. extra neural extension: No	surgical margin pos: No	primary. recurrence: No	neck.recurrence: No	any.recurrence_local recurrence.or.local regional recurrence: No	distant.metastasis: No	vital.status: Dead	samples..tissue.type: Tumor	samples..disease.status: Local recurrence+Local regional recurrence								-2.038929964	Low	NO
GSM1652109	GSM1652109	Female	primary.sx.date: 2001-02-20	rt.start.date: 2001-03-22	rt.end.date: 2001-05-04	site.description: Epiglottis	site: Larynx	t.stage: 3	n: >1	n.stage: 2b	extracapsular extension: yes	extracapsular extension. extra neural extension: Yes	surgical margin pos: No	primary. recurrence: No	neck.recurrence: No	any.recurrence_local recurrence.or.local regional recurrence: No	distant.metastasis: No	vital.status: Dead	samples..tissue.type: Tumor	samples..disease.status: No evidence of disease								-1.672771328	High	NO
GSM1652110	GSM1652110	Female	primary.sx.date: 2002-01-15	rt.start.date: 2002-03-11	rt.end.date: 2002-04-19	site.description: Soft palate and uvula	site: Oropharynx	t.stage: 4	n: 0	n.stage: 0	extracapsular extension. extra neural extension: no nodes	surgical margin pos: No	lymphovascular invasion: yes	perineural invasion: yes	vascular invasion: yes	primary. recurrence: Yes	primary. recurrence date: 2002-12-16	neck.recurrence: Yes	neck.recurrence date: 2002-12-16	any.recurrence_local recurrence.or.local regional recurrence: Yes	date.of.any.recurrence: 2002-12-16	distant.metastasis: Yes	distant metastasis data: 2002-12-16	distant metastasis site: Lung	vital.status: Dead	samples..tissue.type: Tumor	samples..disease.status: Local recurrence+Local regional recurrence+Distant metastasis	-1.924788995	High	YES
GSM1652111	GSM1652111	Male	primary.sx.date: 2002-07-31	rt.start.date: 2002-09-04	rt.end.date: 2002-10-17	site.description: Pyriform sinus	site: Hypopharynx	t.stage: 4	n: >1	n.stage: 2b	extracapsular extension: yes	extracapsular extension. extra neural extension: Yes	surgical margin pos: No	primary. recurrence: No	neck.recurrence: No	any.recurrence_local recurrence.or.local regional recurrence: No	distant.metastasis: No	vital.status: Dead	samples..tissue.type: Tumor	samples..disease.status: No evidence of disease								-1.797074073	High	NO
GSM1652112	GSM1652112	Male	primary.sx.date: 1994-02-28	rt.start.date: 1994-03-28	rt.end.date: 1994-05-13	site.description: Pyriform Sinus	site: Hypopharynx	t.stage: 4	n: 0	n.stage: 0	extracapsular extension. extra neural extension: no nodes	surgical margin pos: No	lymphovascular invasion: no	vascular invasion: no	primary. recurrence: No	neck.recurrence: No	any.recurrence_local recurrence.or.local regional recurrence: No	distant.metastasis: Yes	distant metastasis data: 1995-01-06	distant metastasis site: Lung, Bone	vital.status: Dead	samples..tissue.type: Tumor	samples..disease.status: Distant metastasis					-1.697882457	High	YES
GSM1652113	GSM1652113	Male	primary.sx.date: 2003-05-20	rt.start.date: 2003-07-02	rt.end.date: 2003-08-08	site.description: Floor of mouth	site: Oral Cavity	t.stage: 4	n: >1	n.stage: 2b	extracapsular extension: yes	extracapsular extension. extra neural extension: Yes	surgical margin pos: No	primary. recurrence: No	neck.recurrence: No	any.recurrence_local recurrence.or.local regional recurrence: No	distant.metastasis: Yes	distant metastasis data: 2005-10-13	distant metastasis site: Liver	vital.status: Dead	samples..tissue.type: Tumor	samples..disease.status: Distant metastasis						-1.902646515	High	YES
GSM1652114	GSM1652114	Male	primary.sx.date: 1995-01-25	rt.start.date: 1995-02-21	rt.end.date: 1995-03-31	site.description: Hypopharyngeal wall	site: Hypopharynx	t.stage: 3	n: >1	n.stage: 2c	extracapsular extension: yes	extracapsular extension. extra neural extension: Yes	surgical margin pos: No	perineural invasion: yes	vascular invasion: yes	primary. recurrence: No	neck.recurrence: No	any.recurrence_local recurrence.or.local regional recurrence: No	distant.metastasis: Yes	distant metastasis data: 1995-10-13	distant metastasis site: Bone	vital.status: Dead	samples..tissue.type: Tumor	samples..disease.status: Distant metastasis				-1.943544961	High	YES
GSM1652115	GSM1652115	Female	primary.sx.date: 1998-04-23	rt.start.date: 1998-06-09	rt.end.date: 1998-07-22	site.description: Gingiva lower	site: Oral Cavity	t.stage: 4	n: 1	n.stage: 1	extracapsular extension: No	extracapsular extension. extra neural extension: No	surgical margin pos: Yes	perineural invasion: no	primary. recurrence: Yes	primary. recurrence date: 1998-09-30	neck.recurrence: Yes	neck.recurrence date: 1998-09-30	any.recurrence_local recurrence.or.local regional recurrence: Yes	date.of.any.recurrence: 1998-09-30	distant.metastasis: No	vital.status: Dead	samples..tissue.type: Tumor	samples..disease.status: Local recurrence+Local regional recurrence				-1.681293283	High	YES
GSM1652116	GSM1652116	Male	primary.sx.date: 1995-02-03	rt.start.date: 1995-03-01	rt.end.date: 1995-03-17	site.description: Gingiva lower	site: Oral Cavity	t.stage: 2	n: >1	n.stage: 2b	extracapsular extension: yes	extracapsular extension. extra neural extension: Yes	surgical margin pos: No	primary. recurrence: No	neck.recurrence: No	any.recurrence_local recurrence.or.local regional recurrence: No	distant.metastasis: No	vital.status: Alive	samples..tissue.type: Tumor	samples..disease.status: No evidence of disease								-1.733679096	High	NO
GSM1652117	GSM1652117	Male	primary.sx.date: 1996-04-12	rt.start.date: 1996-05-01	rt.end.date: 1996-06-13	site.description: Pyriform Sinus	site: Hypopharynx	t.stage: 3	n: >1	n.stage: 2b	extracapsular extension: yes	extracapsular extension. extra neural extension: Yes	surgical margin pos: No	perineural invasion: yes	primary. recurrence: Yes	primary. recurrence date: 1996-12-02	neck.recurrence: No	any.recurrence_local recurrence.or.local regional recurrence: Yes	date.of.any.recurrence: 1996-12-02	distant.metastasis: No	vital.status: Dead	samples..tissue.type: Tumor	samples..disease.status: Local recurrence					-1.816178442	High	YES
GSM1652118	GSM1652118	Male	primary.sx.date: 1994-06-14	rt.start.date: 1994-08-15	rt.end.date: 1994-09-16	site.description: Pyriform Sinus	site: Hypopharynx	t.stage: 4	n: >1	n.stage: 2c	extracapsular extension: yes	extracapsular extension. extra neural extension: Yes	surgical margin pos: No	lymphovascular invasion: yes	perineural invasion: yes	vascular invasion: yes	primary. recurrence: Yes	primary. recurrence date: 1994-11-04	neck.recurrence: Yes	neck.recurrence date: 1994-11-04	any.recurrence_local recurrence.or.local regional recurrence: Yes	date.of.any.recurrence: 1994-11-04	distant.metastasis: No	vital.status: Dead	samples..tissue.type: Tumor	samples..disease.status: Local recurrence+Local regional recurrence		-2.084120565	Low	YES
GSM1652119	GSM1652119	Male	primary.sx.date: 1996-03-20	rt.start.date: 1996-04-22	rt.end.date: 1996-05-31	site.description: Oral Tongue	site: Oral Cavity	t.stage: 4	n: >1	n.stage: 2b	extracapsular extension: No	extracapsular extension. extra neural extension: No	surgical margin pos: No	lymphovascular invasion: yes	perineural invasion: yes	primary. recurrence: No	neck.recurrence: No	any.recurrence_local recurrence.or.local regional recurrence: No	distant.metastasis: Yes	distant metastasis data: 1997-11-06	distant metastasis site: Lung	vital.status: Dead	samples..tissue.type: Tumor	samples..disease.status: Distant metastasis				-2.055095888	Low	NO
GSM1652120	GSM1652120	Female	primary.sx.date: 1993-06-14	rt.start.date: 1993-07-14	rt.end.date: 1993-09-03	site.description: Epiglottis suprahyoid	site: Larynx	t.stage: 4	n: >1	n.stage: 2c	extra neural extension: yes	extracapsular extension. extra neural extension: Yes	surgical margin pos: No	lymphovascular invasion: yes	perineural invasion: yes	primary. recurrence: No	neck.recurrence: No	any.recurrence_local recurrence.or.local regional recurrence: No	distant.metastasis: No	vital.status: Dead	samples..tissue.type: Tumor	samples..disease.status: No evidence of disease						-1.835433826	High	NO
GSM1652121	GSM1652121	Male	primary.sx.date: 1998-03-10	rt.start.date: 1998-04-22	rt.end.date: 1998-05-29	site.description: Buccal mucosa	site: Oral Cavity	t.stage: 4	n: >1	n.stage: 2c	extracapsular extension: yes	extracapsular extension. extra neural extension: Yes	surgical margin pos: No	lymphovascular invasion: no	perineural invasion: yes	primary. recurrence: No	neck.recurrence: No	any.recurrence_local recurrence.or.local regional recurrence: No	distant.metastasis: Yes	distant metastasis data: 2000-10-18	distant metastasis site: Lung	vital.status: Dead	samples..tissue.type: Tumor	samples..disease.status: Distant metastasis				-2.14816514	Low	NO
GSM1652122	GSM1652122	Female	primary.sx.date: 1998-10-30	rt.start.date: 1998-11-30	rt.end.date: 1999-01-11	site.description: AFP and RMT	site: Oral Cavity	t.stage: 4	n: 0	n.stage: 0	extracapsular extension. extra neural extension: no nodes	surgical margin pos: No	primary. recurrence: No	neck.recurrence: No	any.recurrence_local recurrence.or.local regional recurrence: No	distant.metastasis: No	vital.status: Dead	samples..tissue.type: Tumor	samples..disease.status: No evidence of disease									-2.320728579	Low	NO
GSM1652123	GSM1652123	Female	primary.sx.date: 1995-07-24	rt.start.date: 1995-08-08	rt.end.date: 1995-09-21	site.description: Tonsillar fossa	site: Oropharynx	t.stage: 1	n: 1	n.stage: 1	extracapsular extension. extra neural extension: No	surgical margin pos: No	primary. recurrence: No	neck.recurrence: No	any.recurrence_local recurrence.or.local regional recurrence: No	distant.metastasis: No	vital.status: Alive	samples..tissue.type: Tumor	samples..disease.status: No evidence of disease									-2.406651324	Low	NO
GSM1652124	GSM1652124	Male	primary.sx.date: 1995-11-20	rt.start.date: 1995-12-20	rt.end.date: 1996-02-02	site.description: Oral tongue	site: Oral Cavity	t.stage: 3	n: 0	n.stage: 0	extracapsular extension. extra neural extension: no nodes	surgical margin pos: No	lymphovascular invasion: no	perineural invasion: yes	primary. recurrence: No	neck.recurrence: No	any.recurrence_local recurrence.or.local regional recurrence: No	distant.metastasis: No	vital.status: Alive	samples..tissue.type: Tumor	samples..disease.status: No evidence of disease							-1.911308589	High	NO
GSM1652125	GSM1652125	Male	primary.sx.date: 1994-12-13	rt.start.date: 1995-01-02	rt.end.date: 1995-02-07	site.description: Oral tongue	site: Oral Cavity	t.stage: 2	n: >1	n.stage: 2b	extracapsular extension: yes	extracapsular extension. extra neural extension: Yes	surgical margin pos: No	perineural invasion: yes	primary. recurrence: No	neck.recurrence: No	any.recurrence_local recurrence.or.local regional recurrence: No	distant.metastasis: No	vital.status: Dead	samples..tissue.type: Tumor	samples..disease.status: No evidence of disease							-1.840108892	High	NO
GSM1652126	GSM1652126	Male	primary.sx.date: 1993-11-08	rt.start.date: 1993-12-07	rt.end.date: 1994-01-26	site.description: Base of tongue	site: Oropharynx	t.stage: 4	n: 1	n.stage: 1	extra neural extension: no	extracapsular extension. extra neural extension: no	surgical margin pos: Yes	primary. recurrence: No	neck.recurrence: No	any.recurrence_local recurrence.or.local regional recurrence: No	distant.metastasis: No	vital.status: Dead	samples..tissue.type: Tumor	samples..disease.status: No evidence of disease								-1.893183121	High	NO
GSM1652127	GSM1652127	Female	primary.sx.date: 1995-07-28	rt.start.date: 1995-08-23	rt.end.date: 1995-10-10	site.description: Oral tongue	site: Oral Cavity	t.stage: 3	n: 1	n.stage: 1	extracapsular extension: No	extracapsular extension. extra neural extension: No	surgical margin pos: No	lymphovascular invasion: no	perineural invasion: yes	vascular invasion: no	primary. recurrence: No	neck.recurrence: No	any.recurrence_local recurrence.or.local regional recurrence: No	distant.metastasis: No	vital.status: Alive	samples..tissue.type: Tumor	samples..disease.status: No evidence of disease					-1.850215688	High	NO
GSM1652128	GSM1652128	Female	primary.sx.date: 2002-08-14	rt.start.date: 2002-10-28	rt.end.date: 2002-12-11	site.description: Gingiva	site: Oral Cavity	t.stage: 4	n: >1	n.stage: 2b	extracapsular extension: Yes	extracapsular extension. extra neural extension: Yes	surgical margin pos: No	primary. recurrence: Yes	primary. recurrence date: 2003-01-16	neck.recurrence: Yes	neck.recurrence date: 2003-01-16	any.recurrence_local recurrence.or.local regional recurrence: Yes	date.of.any.recurrence: 2003-01-16	distant.metastasis: No	vital.status: Dead	samples..tissue.type: Tumor	samples..disease.status: Local recurrence+Local regional recurrence					-1.524614074	High	YES
GSM1652129	GSM1652129	Female	primary.sx.date: 1998-03-23	rt.start.date: 1998-04-20	rt.end.date: 1998-06-02	site.description: Oral Tongue	site: Oral Cavity	t.stage: 1	n: 1	n.stage: 1	extracapsular extension: No	extracapsular extension. extra neural extension: No	surgical margin pos: No	perineural invasion: yes	primary. recurrence: Yes	primary. recurrence date: 2002-04-15	neck.recurrence: Yes	neck.recurrence date: 2002-04-15	any.recurrence_local recurrence.or.local regional recurrence: Yes	date.of.any.recurrence: 2002-04-15	distant.metastasis: No	vital.status: Dead	samples..tissue.type: Tumor	samples..disease.status: Local recurrence+Local regional recurrence				-1.818605659	High	YES
GSM1652130	GSM1652130	Female	primary.sx.date: 2002-08-29	rt.start.date: 2002-10-09	rt.end.date: 2002-11-26	site.description: Buccal mucosa	site: Oral Cavity	t.stage: 2	n: 0	n.stage: 0	extracapsular extension. extra neural extension: no nodes	surgical margin pos: No	primary. recurrence: Yes	primary. recurrence date: 2003-01-08	neck.recurrence: Yes	neck.recurrence date: 2003-01-03	any.recurrence_local recurrence.or.local regional recurrence: Yes	date.of.any.recurrence: 2003-01-03	distant.metastasis: No	vital.status: Alive	samples..tissue.type: Tumor	samples..disease.status: Local recurrence+Local regional recurrence						-2.039962225	Low	YES
GSM1652131	GSM1652131	Male	primary.sx.date: 2001-03-01	rt.start.date: 2001-03-26	rt.end.date: 2001-03-26	site.description: Larynx NOS	site: Larynx	t.stage: 4	n: >1	n.stage: 2c	extracapsular extension: yes	extracapsular extension. extra neural extension: Yes	surgical margin pos: No	primary. recurrence: Yes	primary. recurrence date: 2002-03-19	neck.recurrence: Yes	neck.recurrence date: 2002-03-19	any.recurrence_local recurrence.or.local regional recurrence: Yes	date.of.any.recurrence: 2002-03-19	distant.metastasis: Yes	distant metastasis data: 2001-03-26	distant metastasis site: Lung	vital.status: Dead	samples..tissue.type: Tumor	samples..disease.status: Local recurrence+Local regional recurrence+Distant metastasis			-1.941759929	High	YES
GSM1652132	GSM1652132	Male	primary.sx.date: 1997-06-06	rt.start.date: 1997-07-09	rt.end.date: 1997-08-19	site.description: Oral tongue	site: Oral Cavity	t.stage: 2	n: >1	n.stage: 2b	extracapsular extension: No	extracapsular extension. extra neural extension: No	surgical margin pos: No	lymphovascular invasion: no	perineural invasion: no	primary. recurrence: No	neck.recurrence: No	any.recurrence_local recurrence.or.local regional recurrence: No	distant.metastasis: No	vital.status: Alive	samples..tissue.type: Tumor	samples..disease.status: No evidence of disease						-2.300010983	Low	NO
GSM1652133	GSM1652133	Female	primary.sx.date: 1998-11-18	rt.start.date: 1999-01-13	rt.end.date: 1999-02-19	site.description: Floor of mouth	site: Oral Cavity	t.stage: 4	n: 0	n.stage: 0	extracapsular extension. extra neural extension: no nodes	surgical margin pos: No	perineural invasion: yes	primary. recurrence: No	neck.recurrence: No	any.recurrence_local recurrence.or.local regional recurrence: No	distant.metastasis: No	vital.status: Alive	samples..tissue.type: Tumor	samples..disease.status: No evidence of disease								-1.828123473	High	NO
GSM1652134	GSM1652134	Male	primary.sx.date: 1994-12-02	rt.start.date: 1995-01-02	rt.end.date: 1995-02-07	site.description: Oral tongue	site: Oral Cavity	t.stage: 3	n: >1	n.stage: 2b	extracapsular extension: yes	extracapsular extension. extra neural extension: Yes	surgical margin pos: No	lymphovascular invasion: no	perineural invasion: no	primary. recurrence: No	neck.recurrence: No	any.recurrence_local recurrence.or.local regional recurrence: No	distant.metastasis: No	vital.status: Dead	samples..tissue.type: Tumor	samples..disease.status: No evidence of disease						-1.761971442	High	NO
GSM1652135	GSM1652135	Male	primary.sx.date: 1996-04-09	rt.start.date: 1996-05-14	rt.end.date: 1996-06-25	site.description: Larynx NOS	site: Larynx	t.stage: 4	n: 0	n.stage: 0	extracapsular extension. extra neural extension: no nodes	surgical margin pos: No	lymphovascular invasion: no	perineural invasion: no	primary. recurrence: No	neck.recurrence: No	any.recurrence_local recurrence.or.local regional recurrence: No	distant.metastasis: No	vital.status: Dead	samples..tissue.type: Tumor	samples..disease.status: No evidence of disease							-1.801674134	High	NO
GSM1652136	GSM1652136	Male	primary.sx.date: 1994-08-05	rt.start.date: 1994-08-24	rt.end.date: 1994-10-11	site.description: Tonsillar fossa	site: Oropharynx	t.stage: 4	n: >1	n.stage: 2b	extracapsular extension: No	extracapsular extension. extra neural extension: No	surgical margin pos: Yes	perineural invasion: yes	vascular invasion: yes	primary. recurrence: No	neck.recurrence: No	any.recurrence_local recurrence.or.local regional recurrence: No	distant.metastasis: Yes	distant metastasis data: 1997-02-06	distant metastasis site: Lung, Liver	vital.status: Dead	samples..tissue.type: Tumor	samples..disease.status: Distant metastasis				-1.915550642	High	YES
GSM1652137	GSM1652137	Male	primary.sx.date: 2002-08-16	rt.start.date: 2002-09-23	rt.end.date: 2002-11-12	site.description: AFP and RMT	site: Oral Cavity	t.stage: 4	n: >1	n.stage: 2b	extracapsular extension: yes	extracapsular extension. extra neural extension: Yes	surgical margin pos: No	primary. recurrence: No	neck.recurrence: No	any.recurrence_local recurrence.or.local regional recurrence: No	distant.metastasis: No	vital.status: Dead	samples..tissue.type: Tumor	samples..disease.status: No evidence of disease								-1.595517289	High	NO
GSM1652138	GSM1652138	Male	primary.sx.date: 2002-02-07	rt.start.date: 2002-03-13	rt.end.date: 2002-04-22	site.description: Oral tongue	site: Oral Cavity	t.stage: 4	n: >1	n.stage: 2b	extra neural extension: yes	extracapsular extension. extra neural extension: Yes	surgical margin pos: No	perineural invasion: yes	primary. recurrence: Yes	primary. recurrence date: 2002-06-06	neck.recurrence: No	any.recurrence_local recurrence.or.local regional recurrence: Yes	date.of.any.recurrence: 2002-06-06	distant.metastasis: No	vital.status: Dead	samples..tissue.type: Tumor	samples..disease.status: Local recurrence					-1.819035174	High	YES
